# Supplementary material for: A multi‐centre, prospective trial of a methylation‐based liquid biopsy for early detection of liver cancer in high‐risk populations
Source: Clin Transl Med. 2026 May 18;16(5):e70687. doi: 10.1002/ctm2.70687 (PMC13181335; doi:10.1002/ctm2.70687)
Supplement: Supplementary file 2 — Supporting Information [file CTM2-16-e70687-s002.xlsx]

## Sheet: Sheet1
The clinical information of the clinical trial cohort and the original qMSP data of samples (n = 1097).
No.	Age	Sex	Diagnosed/Diagnosing group	Group by reference detection	Tumor Differentiation	Liver cancer subtype	Stage	ACTB (Ct value)	RNF135 (Ct value)	PAX5 (Ct value)	CHFR (Ct value)
1	53	Female	Diagnosed	Benign disease	/	/	/	26.51	45	45	45
2	61	Male	Diagnosed	Benign disease	/	/	/	27.84	35.88	45	45
3	39	Male	Diagnosing	Liver cancer	Medium differentiation	Hepatocellular carcinoma	I	28.45	33.11	45	34.35
4	52	Male	Diagnosing	Liver cancer	Medium-high differentiation	Hepatocellular carcinoma	I	28.01	45	45	30.22
5	54	Male	Diagnosing	Liver cancer	Medium differentiation	Hepatocellular carcinoma	II	28.44	33.89	45	33.38
6	48	Female	Diagnosing	Liver cancer	Medium differentiation	Hepatocellular carcinoma	II	27.05	33.17	36.85	33.62
7	42	Male	Diagnosing	Liver cancer	Low differentiation	Mixed hepatocellular-cholangiocarcinoma	I	27.64	31.24	33.79	30.28
8	59	Female	Diagnosing	Liver cancer	Medium differentiation	Hepatocellular carcinoma	I	27.62	33.53	43.92	33.07
9	65	Male	Diagnosing	Liver cancer	Medium differentiation	Hepatocellular carcinoma	I	27.75	45	45	30.22
10	48	Male	Diagnosing	Benign disease	/	/	/	26.87	45	45	45
11	57	Male	Diagnosing	Benign disease	/	/	/	29.03	45	45	45
12	32	Male	Diagnosing	Benign disease	/	/	/	28.22	45	45	45
13	51	Female	Diagnosing	Benign disease	/	/	/	26.83	45	45	36.32
14	63	Female	Diagnosing	Liver cancer	Medium differentiation	Hepatocellular carcinoma	I	27.51	33.66	39.1	35.73
15	49	Male	Diagnosed	Benign disease	/	/	/	28.65	45	45	45
16	43	Male	Diagnosing	Benign disease	/	/	/	28.18	45	45	45
17	46	Male	Diagnosing	Benign disease	/	/	/	28.64	45	45	45
18	38	Male	Diagnosed	Benign disease	/	/	/	28.32	45	45	45
19	44	Female	Diagnosing	Liver cancer	Medium differentiation	Hepatocellular carcinoma	I	28.05	33.5	36.19	33.76
20	54	Female	Diagnosing	Benign disease	/	/	/	28.77	45	45	45
21	33	Female	Diagnosing	Benign disease	/	/	/	28.12	45	45	45
22	39	Male	Diagnosing	Benign disease	/	/	/	28.28	45	45	45
23	34	Male	Diagnosing	Benign disease	/	/	/	28.18	45	45	45
24	31	Male	Diagnosing	Benign disease	/	/	/	28.58	45	45	45
25	57	Female	Diagnosed	Benign disease	/	/	/	27.93	45	45	45
26	38	Male	Diagnosing	Benign disease	/	/	/	27.85	45	45	45
27	29	Male	Diagnosing	Benign disease	/	/	/	28.29	45	45	45
28	58	Female	Diagnosing	Benign disease	/	/	/	27.05	45	45	45
29	42	Male	Diagnosing	Benign disease	/	/	/	28.15	45	45	45
30	45	Male	Diagnosing	Benign disease	/	/	/	26.66	45	45	45
31	67	Female	Diagnosing	Benign disease	/	/	/	28.13	45	45	45
32	38	Male	Diagnosing	Benign disease	/	/	/	28.59	45	45	45
33	53	Female	Diagnosed	Benign disease	/	/	/	26.83	45	45	45
34	36	Male	Diagnosing	Benign disease	/	/	/	28.5	45	45	45
35	37	Male	Diagnosing	Benign disease	/	/	/	28.1	45	45	45
36	58	Male	Diagnosing	Benign disease	/	/	/	28.52	45	45	45
37	33	Male	Diagnosing	Benign disease	/	/	/	27.63	45	45	45
38	56	Male	Diagnosing	Benign disease	/	/	/	29.04	45	45	45
39	36	Female	Diagnosing	Benign disease	/	/	/	29	45	45	35.77
40	33	Female	Diagnosing	Benign disease	/	/	/	27.85	45	45	38.82
41	53	Female	Diagnosing	Benign disease	/	/	/	27.18	36.26	45	45
42	68	Male	Diagnosing	Liver cancer	Medium differentiation	Hepatocellular carcinoma	I	28.31	35.81	38	33.61
43	36	Male	Diagnosing	Benign disease	/	/	/	28.4	45	45	45
44	57	Female	Diagnosed	Benign disease	/	/	/	28.43	45	45	45
45	53	Male	Diagnosing	Liver cancer	Medium differentiation	Hepatocellular carcinoma	I	27.19	34.02	38.08	33.49
46	36	Male	Diagnosing	Benign disease	/	/	/	28.21	45	45	45
47	40	Female	Diagnosing	Benign disease	/	/	/	28.04	45	45	45
48	61	Male	Diagnosing	Liver cancer	Medium differentiation	Hepatocellular carcinoma	I	28.36	30.77	33.44	30.88
49	55	Female	Diagnosed	Benign disease	/	/	/	26.61	45	45	45
50	34	Male	Diagnosing	Benign disease	/	/	/	28.84	45	45	45
51	55	Male	Diagnosing	Benign disease	/	/	/	28.03	45	45	45
52	46	Male	Diagnosing	Benign disease	/	/	/	27.39	45	45	45
53	52	Male	Diagnosing	Benign disease	/	/	/	26.7	45	45	45
54	56	Male	Diagnosing	Liver cancer	Medium differentiation	Hepatocellular carcinoma	I	27.8	32.48	34.3	45
55	39	Female	Diagnosing	Benign disease	/	/	/	28.13	45	45	45
56	48	Male	Diagnosing	Benign disease	/	/	/	29.11	45	45	45
57	55	Male	Diagnosing	Benign disease	/	/	/	29.11	45	45	45
58	55	Male	Diagnosing	Benign disease	/	/	/	28.24	45	45	45
59	63	Male	Diagnosing	Benign disease	/	/	/	27.32	45	45	36.49
60	66	Male	Diagnosed	Benign disease	/	/	/	28.05	45	45	45
61	58	Female	Diagnosed	Benign disease	/	/	/	29.15	45	45	45
62	28	Male	Diagnosing	Benign disease	/	/	/	27.28	37.82	45	35.43
63	26	Male	Diagnosing	Benign disease	/	/	/	28.28	45	45	45
64	52	Female	Diagnosed	Benign disease	/	/	/	28.25	45	45	45
65	54	Male	Diagnosed	Benign disease	/	/	/	31.19	42.21	45	45
66	38	Male	Diagnosing	Benign disease	/	/	/	27.24	45	45	45
67	42	Male	Diagnosing	Benign disease	/	/	/	28.88	45	45	45
68	31	Male	Diagnosing	Benign disease	/	/	/	28.97	45	45	45
69	31	Female	Diagnosing	Benign disease	/	/	/	28.19	45	45	45
70	52	Male	Diagnosing	Liver cancer	Unknown	Hepatocellular carcinoma	II	26.59	33.31	45	33.84
71	26	Female	Diagnosing	Benign disease	/	/	/	28.52	45	45	39.29
72	60	Female	Diagnosing	Liver cancer	Medium differentiation	Hepatocellular carcinoma	I	28.09	45	45	30.23
73	44	Male	Diagnosing	Liver cancer	Medium differentiation	Mixed hepatocellular-cholangiocarcinoma	I	25.64	45	35.03	32.64
74	64	Female	Diagnosed	Other cancer	/	/	/	28.14	45	45	45
75	59	Female	Diagnosing	Liver cancer	Low differentiation	Hepatocellular carcinoma	I	28.03	33.06	34.99	32.91
76	71	Male	Diagnosed	Liver cancer	Medium differentiation	Hepatocellular carcinoma	I	28.36	33.04	34.86	45
77	56	Female	Diagnosed	Benign disease	/	/	/	26.17	45	45	45
78	61	Male	Diagnosing	Benign disease	/	/	/	27.34	45	45	45
79	33	Female	Diagnosing	Benign disease	/	/	/	29	45	45	45
80	36	Male	Diagnosing	Benign disease	/	/	/	28.71	45	45	45
81	56	Female	Diagnosing	Benign disease	/	/	/	29.22	45	45	45
82	63	Female	Diagnosing	Benign disease	/	/	/	28.21	45	45	45
83	62	Female	Diagnosing	Benign disease	/	/	/	28.81	45	45	43.24
84	61	Female	Diagnosing	Benign disease	/	/	/	27.18	45	45	45
85	27	Male	Diagnosed	Benign disease	/	/	/	28.13	45	45	45
86	35	Female	Diagnosing	Benign disease	/	/	/	28.87	45	45	45
87	41	Male	Diagnosing	Liver cancer	High differentiation	Hepatocellular carcinoma	III	27.89	32.98	45	33.12
88	49	Male	Diagnosing	Liver cancer	Medium differentiation	Hepatocellular carcinoma	I	30.08	33.38	45	45
89	56	Male	Diagnosing	Benign disease	/	/	/	28.04	45	45	45
90	28	Male	Diagnosing	Benign disease	/	/	/	28.82	45	45	45
91	63	Female	Diagnosing	Benign disease	/	/	/	26.93	45	45	45
92	49	Male	Diagnosing	Benign disease	/	/	/	27.76	45	45	45
93	36	Male	Diagnosing	Benign disease	/	/	/	28.79	45	45	45
94	53	Male	Diagnosing	Benign disease	/	/	/	27.71	45	45	45
95	35	Female	Diagnosing	Benign disease	/	/	/	27.04	45	45	45
96	40	Male	Diagnosing	Benign disease	/	/	/	26.82	45	45	45
97	32	Female	Diagnosing	Benign disease	/	/	/	28.32	45	45	45
98	54	Female	Diagnosing	Benign disease	/	/	/	28.05	45	45	35
99	32	Male	Diagnosing	Benign disease	/	/	/	29.57	45	45	36.15
100	39	Female	Diagnosing	Benign disease	/	/	/	28.84	45	45	45
101	29	Male	Diagnosing	Benign disease	/	/	/	28.25	45	45	35.46
102	57	Female	Diagnosing	Benign disease	/	/	/	27.89	45	45	45
103	35	Male	Diagnosing	Liver cancer	Medium differentiation	Hepatocellular carcinoma	III	29.34	32.77	45	45
104	43	Female	Diagnosing	Benign disease	/	/	/	26.9	45	45	45
105	55	Male	Diagnosed	Liver cancer	Unknown	Hepatocellular carcinoma	III	28.04	33.26	37.51	33.89
106	69	Female	Diagnosing	Liver cancer	Medium differentiation	Mixed hepatocellular-cholangiocarcinoma	II	27.75	45	45	45
107	60	Male	Diagnosed	Other cancer	/	/	/	28.39	45	45	34.86
108	59	Male	Diagnosed	Liver cancer	Unknown	Hepatocellular carcinoma	I	29.32	45	37.2	35.04
109	42	Male	Diagnosing	Benign disease	/	/	/	28.23	45	45	45
110	51	Female	Diagnosed	Benign disease	/	/	/	28.56	45	45	45
111	48	Male	Diagnosed	Liver cancer	Unknown	Hepatocellular carcinoma	II	27.18	34.09	42.62	33.14
112	38	Male	Diagnosed	Benign disease	/	/	/	27.46	45	45	45
113	44	Male	Diagnosing	Benign disease	/	/	/	28.4	45	45	45
114	58	Female	Diagnosed	Benign disease	/	/	/	28.74	45	45	45
115	59	Male	Diagnosing	Benign disease	/	/	/	29.05	45	39.78	37.31
116	60	Female	Diagnosing	Benign disease	/	/	/	28.44	45	45	45
117	51	Female	Diagnosed	Benign disease	/	/	/	29.08	45	44.96	35.25
118	61	Female	Diagnosed	Benign disease	/	/	/	28.76	37.77	45	36.21
119	39	Male	Diagnosing	Liver cancer	High differentiation	Hepatocellular carcinoma	I	27.79	32.34	44.75	45
120	60	Male	Diagnosing	Benign disease	/	/	/	29.79	45	40.74	45
121	60	Male	Diagnosing	Benign disease	/	/	/	28.15	45	45	45
122	31	Male	Diagnosing	Benign disease	/	/	/	28.22	45	45	45
123	34	Female	Diagnosed	Benign disease	/	/	/	27.69	43.69	43.9	35.4
124	54	Female	Diagnosing	Benign disease	/	/	/	27.63	38.17	44.16	37.48
125	47	Male	Diagnosing	Benign disease	/	/	/	28.54	45	45	45
126	35	Female	Diagnosed	Benign disease	/	/	/	28.24	45	45	45
127	53	Male	Diagnosing	Benign disease	/	/	/	27.81	45	45	45
128	53	Male	Diagnosed	Benign disease	/	/	/	28.03	45	45	45
129	44	Female	Diagnosed	Benign disease	/	/	/	29.26	45	45	45
130	40	Male	Diagnosed	Benign disease	/	/	/	29.18	45	43.01	38.42
131	22	Male	Diagnosing	Benign disease	/	/	/	27.58	45	45	45
132	51	Female	Diagnosing	Benign disease	/	/	/	27.76	45	45	45
133	51	Female	Diagnosing	Benign disease	/	/	/	29.15	45	45	45
134	51	Female	Diagnosing	Benign disease	/	/	/	27.03	45	45	45
135	49	Female	Diagnosed	Benign disease	/	/	/	28.17	45	45	45
136	79	Male	Diagnosing	Liver cancer	Medium differentiation	Hepatocellular carcinoma	II	30.05	36.72	33.67	34.84
137	61	Female	Diagnosing	Benign disease	/	/	/	27.32	45	45	45
138	53	Female	Diagnosed	Benign disease	/	/	/	29.43	45	45	45
139	34	Male	Diagnosing	Benign disease	/	/	/	29.11	45	45	45
140	44	Female	Diagnosed	Benign disease	/	/	/	28.09	45	45	45
141	70	Male	Diagnosed	Liver cancer	Unknown	Hepatocellular carcinoma	I	27.29	32.02	45	33.8
142	56	Male	Diagnosing	Liver cancer	Medium differentiation	Hepatocellular carcinoma	I	26.13	45	35.89	36.06
143	45	Female	Diagnosed	Benign disease	/	/	/	29.17	45	45	45
144	35	Male	Diagnosed	Benign disease	/	/	/	27.74	39.14	45	45
145	62	Male	Diagnosing	Liver cancer	Medium differentiation	Hepatocellular carcinoma	I	27.49	35.87	37.43	32.98
146	55	Male	Diagnosing	Liver cancer	Medium differentiation	Hepatocellular carcinoma	I	27.12	33.37	36.25	33.48
147	46	Male	Diagnosed	Liver cancer	Unknown	Hepatocellular carcinoma	I	27.97	33.12	35.5	31.27
148	46	Male	Diagnosing	Liver cancer	High differentiation	Hepatocellular carcinoma	I	28.01	32.4	35.12	32.36
149	64	Male	Diagnosing	Liver cancer	Unknown	Hepatocellular carcinoma	I	29.04	31.86	34.52	31.85
150	46	Female	Diagnosing	Benign disease	/	/	/	26.81	45	45	45
151	40	Female	Diagnosed	Benign disease	/	/	/	26.89	45	45	45
152	49	Female	Diagnosed	Benign disease	/	/	/	27.74	45	45	45
153	16	Male	Diagnosed	Benign disease	/	/	/	28.12	38.15	45	45
154	46	Female	Diagnosed	Benign disease	/	/	/	27.97	45	45	45
155	33	Male	Diagnosing	Liver cancer	Low differentiation	Mixed hepatocellular-cholangiocarcinoma	I	28.95	34.04	37.35	45
156	52	Male	Diagnosing	Liver cancer	Unknown	Hepatocellular carcinoma	I	28.78	33.96	41.54	33.66
157	61	Male	Diagnosed	Liver cancer	Unknown	Hepatocellular carcinoma	I	27.92	32.87	35.45	33.82
158	52	Male	Diagnosing	Liver cancer	Medium differentiation	Hepatocellular carcinoma	I	27.97	34.93	45	34
159	52	Male	Diagnosing	Benign disease	/	/	/	27.27	45	45	45
160	47	Male	Diagnosed	Benign disease	/	/	/	27.4	45	45	45
161	59	Male	Diagnosing	Liver cancer	Unknown	Hepatocellular carcinoma	I	28.88	34.06	37.87	33.74
162	58	Male	Diagnosed	Benign disease	/	/	/	26.97	45	45	45
163	36	Female	Diagnosed	Benign disease	/	/	/	27.75	45	45	45
164	48	Male	Diagnosing	Liver cancer	Medium differentiation	Hepatocellular carcinoma	I	27.06	34.12	36.17	34.32
165	48	Male	Diagnosing	Liver cancer	Medium differentiation	Hepatocellular carcinoma	I	27.99	32.72	35.32	32.27
166	57	Male	Diagnosing	Liver cancer	Low differentiation	Hepatocellular carcinoma	I	27.89	34.03	36.14	33.22
167	53	Male	Diagnosing	Liver cancer	Medium differentiation	Hepatocellular carcinoma	I	28.77	35.02	37.53	33.76
168	58	Male	Diagnosing	Liver cancer	Medium differentiation	Hepatocellular carcinoma	I	28.78	34.01	36.41	33.94
169	44	Male	Diagnosing	Liver cancer	Medium differentiation	Hepatocellular carcinoma	I	27.6	34.45	38.97	35.73
170	52	Male	Diagnosing	Liver cancer	Low differentiation	Hepatocellular carcinoma	I	28.65	36.55	38.27	34.3
171	55	Female	Diagnosed	Benign disease	/	/	/	27.39	45	45	45
172	64	Male	Diagnosing	Liver cancer	Medium differentiation	Hepatocellular carcinoma	I	27.22	33.55	38.04	35.32
173	54	Male	Diagnosed	Benign disease	/	/	/	28.1	45	45	45
174	52	Male	Diagnosing	Liver cancer	Medium differentiation	Hepatocellular carcinoma	III	29.03	32.44	35.53	32.29
175	43	Male	Diagnosed	Benign disease	/	/	/	27.78	45	45	45
176	64	Male	Diagnosing	Liver cancer	High differentiation	Hepatocellular carcinoma	I	28.15	38.18	45	45
177	59	Female	Diagnosed	Other cancer	/	/	/	27.89	45	45	45
178	60	Female	Diagnosing	Liver cancer	Medium differentiation	Hepatocellular carcinoma	I	28.6	35.02	45	33.68
179	58	Female	Diagnosing	Benign disease	/	/	/	26.62	45	45	45
180	57	Female	Diagnosed	Benign disease	/	/	/	27.18	45	42.68	45
181	41	Male	Diagnosing	Liver cancer	Medium differentiation	Hepatocellular carcinoma	I	26.8	38.61	39.21	35.01
182	55	Female	Diagnosed	Benign disease	/	/	/	27.66	45	45	45
183	69	Male	Diagnosed	Benign disease	/	/	/	29.46	37.11	45	45
184	60	Female	Diagnosing	Benign disease	/	/	/	27.85	45	43.42	45
185	65	Female	Diagnosed	Other cancer	/	/	/	28.18	37.37	37.74	32.73
186	72	Female	Diagnosing	Liver cancer	Medium differentiation	Hepatocellular carcinoma	I	28.64	37.03	45	32.55
187	75	Male	Diagnosing	Liver cancer	Medium differentiation	Hepatocellular carcinoma	I	27.79	35.36	36.41	45
188	52	Male	Diagnosing	Benign disease	/	/	/	27.07	45	44.52	45
189	58	Male	Diagnosing	Liver cancer	Medium differentiation	Hepatocellular carcinoma	III	27.98	35.13	45	34.19
190	30	Male	Diagnosed	Benign disease	/	/	/	27.14	45	45	45
191	55	Male	Diagnosing	Liver cancer	Medium differentiation	Hepatocellular carcinoma	I	28.73	35.21	45	33.82
192	31	Female	Diagnosed	Benign disease	/	/	/	26.7	45	45	45
193	69	Female	Diagnosing	Liver cancer	Medium differentiation	Hepatocellular carcinoma	I	28.07	34.87	41.92	33.36
194	49	Male	Diagnosing	Liver cancer	Medium differentiation	Hepatocellular carcinoma	I	27.36	33.57	35.5	33.11
195	65	Male	Diagnosing	Liver cancer	Medium differentiation	Hepatocellular carcinoma	I	27.91	34.92	38.78	32.62
196	46	Male	Diagnosing	Liver cancer	Medium differentiation	Hepatocellular carcinoma	I	27.31	31.01	45	31.1
197	80	Male	Diagnosed	Benign disease	/	/	/	27.84	45	45	45
198	45	Male	Diagnosing	Liver cancer	Medium differentiation	Hepatocellular carcinoma	I	27.06	34.46	36.58	32.53
199	62	Female	Diagnosed	Liver cancer	Unknown	Hepatocellular carcinoma	I	29.75	34.52	37.23	34.78
200	57	Male	Diagnosed	Liver cancer	Unknown	Hepatocellular carcinoma	I	30.04	33.97	35.48	33.23
201	34	Female	Diagnosing	Benign disease	/	/	/	30.29	45	41.71	45
202	49	Male	Diagnosed	Other cancer	/	/	/	28.23	45	45	45
203	44	Male	Diagnosing	Liver cancer	Medium differentiation	Hepatocellular carcinoma	I	26.79	33.2	45	34.09
204	67	Male	Diagnosed	Other cancer	/	/	/	28.76	45	45	38.13
205	58	Male	Diagnosing	Benign disease	/	/	/	28.15	45	45	45
206	59	Female	Diagnosing	Liver cancer	Medium differentiation	Hepatocellular carcinoma	I	27.5	33.29	45	33.3
207	45	Male	Diagnosed	Liver cancer	Medium differentiation	Hepatocellular carcinoma	I	27.62	34.37	36.45	35.04
208	41	Female	Diagnosed	Benign disease	/	/	/	27.21	39.44	45	45
209	47	Male	Diagnosed	Other cancer	/	/	/	30.02	45	45	45
210	52	Male	Diagnosed	Other cancer	/	/	/	28.19	45	41.64	45
211	34	Female	Diagnosed	Benign disease	/	/	/	29.25	45	45	45
212	36	Male	Diagnosed	Liver cancer	Unknown	Hepatocellular carcinoma	I	26.61	33.16	45	33.4
213	38	Male	Diagnosed	Benign disease	/	/	/	27	45	45	45
214	49	Female	Diagnosed	Benign disease	/	/	/	27.88	45	45	45
215	40	Male	Diagnosing	Liver cancer	High differentiation	Hepatocellular carcinoma	I	29.1	38.66	37.78	33.48
216	49	Female	Diagnosing	Liver cancer	Medium differentiation	Hepatocellular carcinoma	I	30.11	34.32	45	34.05
217	37	Female	Diagnosed	Benign disease	/	/	/	27.77	45	45	45
218	72	Female	Diagnosing	Benign disease	/	/	/	27.83	45	45	45
219	70	Male	Diagnosing	Liver cancer	Medium differentiation	Hepatocellular carcinoma	I	26.85	33.55	35.97	32.98
220	56	Female	Diagnosed	Benign disease	/	/	/	28.65	45	45	45
221	69	Male	Diagnosed	Liver cancer	Unknown	Hepatocellular carcinoma	I	27.23	34.17	45	33.32
222	68	Male	Diagnosed	Other cancer	/	/	/	27.13	45	45	45
223	59	Female	Diagnosed	Other cancer	/	/	/	27.72	45	45	45
224	75	Male	Diagnosing	Liver cancer	Medium differentiation	Hepatocellular carcinoma	I	29.02	32.7	35.25	32.88
225	31	Female	Diagnosed	Other cancer	/	/	/	30.2	45	45	45
226	58	Male	Diagnosing	Liver cancer	Medium differentiation	Hepatocellular carcinoma	I	26.68	33.57	36	33.6
227	50	Male	Diagnosing	Liver cancer	Medium differentiation	Hepatocellular carcinoma	I	27.2	33.24	35.72	32.98
228	61	Male	Diagnosed	Benign disease	/	/	/	26.65	45	45	45
229	51	Male	Diagnosed	Other cancer	/	/	/	27.11	45	45	45
230	62	Female	Diagnosing	Liver cancer	Medium differentiation	Hepatocellular carcinoma	I	27.98	34.42	45	33.58
231	47	Female	Diagnosed	Benign disease	/	/	/	28.09	45	45	45
232	71	Male	Diagnosed	Other cancer	/	/	/	28.29	39.41	45	45
233	37	Male	Diagnosing	Liver cancer	Medium differentiation	Hepatocellular carcinoma	I	28.45	31.88	35.4	34.69
234	60	Male	Diagnosed	Other cancer	/	/	/	27.59	45	45	45
235	79	Male	Diagnosed	Other cancer	/	/	/	27.2	45	45	45
236	58	Female	Diagnosed	Other cancer	/	/	/	28.33	45	45	45
237	39	Male	Diagnosing	Liver cancer	Medium differentiation	Mixed hepatocellular-cholangiocarcinoma	II	28.99	33.12	35.96	33.79
238	53	Male	Diagnosed	Liver cancer	Unknown	Hepatocellular carcinoma	I	29.49	36.38	45	39
239	79	Male	Diagnosed	Other cancer	/	/	/	28.11	45	45	42.92
240	65	Male	Diagnosing	Liver cancer	Medium differentiation	Hepatocellular carcinoma	I	28.77	34.9	37.29	35.49
241	57	Male	Diagnosing	Liver cancer	Medium differentiation	Hepatocellular carcinoma	I	29.16	34.58	35.25	32
242	53	Male	Diagnosed	Liver cancer	Unknown	Hepatocellular carcinoma	II	27.47	35.91	45	34.21
243	62	Male	Diagnosed	Benign disease	/	/	/	27.11	45	45	45
244	46	Male	Diagnosed	Liver cancer	Unknown	Hepatocellular carcinoma	I	31.09	43.84	45	32.72
245	60	Female	Diagnosing	Benign disease	/	/	/	27.93	45	45	45
246	58	Male	Diagnosed	Other cancer	/	/	/	28.13	45	45	38.55
247	61	Male	Diagnosed	Benign disease	/	/	/	28.98	45	45	45
248	71	Female	Diagnosed	Benign disease	/	/	/	29.21	45	45	41.68
249	37	Female	Diagnosed	Benign disease	/	/	/	28.09	45	45	45
250	58	Male	Diagnosing	Liver cancer	Medium differentiation	Hepatocellular carcinoma	III	30.03	33.89	36.07	33.46
251	45	Female	Diagnosing	Liver cancer	Medium differentiation	Hepatocellular carcinoma	II	28.19	35.52	34.05	45
252	60	Female	Diagnosed	Other cancer	/	/	/	29.24	45	45	45
253	65	Male	Diagnosing	Liver cancer	Medium differentiation	Hepatocellular carcinoma	I	28.09	39.44	45	30.94
254	66	Male	Diagnosing	Liver cancer	Medium differentiation	Hepatocellular carcinoma	I	28.81	45	38.58	32.05
255	66	Male	Diagnosed	Benign disease	/	/	/	28.42	34.77	45	33.4
256	68	Female	Diagnosed	Other cancer	/	/	/	28.02	45	42.61	45
257	52	Male	Diagnosed	Liver cancer	Medium differentiation	Hepatocellular carcinoma	III	28.41	32.48	33.5	31.69
258	45	Male	Diagnosing	Liver cancer	Medium differentiation	Hepatocellular carcinoma	III	29.52	34.42	35.11	33.25
259	69	Male	Diagnosed	Other cancer	/	/	/	29.26	45	45	45
260	57	Male	Diagnosing	Liver cancer	Medium differentiation	Hepatocellular carcinoma	I	28.3	38.84	45	31.02
261	69	Female	Diagnosed	Other cancer	/	/	/	27.26	45	45	45
262	69	Male	Diagnosing	Liver cancer	Medium differentiation	Hepatocellular carcinoma	I	27.19	38.48	37.55	33.59
263	48	Male	Diagnosing	Liver cancer	Medium differentiation	Hepatocellular carcinoma	III	29.52	45	35.09	35.44
264	64	Male	Diagnosing	Liver cancer	Medium differentiation	Hepatocellular carcinoma	I	26.91	32.02	45	33.41
265	69	Male	Diagnosed	Other cancer	/	/	/	27.58	45	45	45
266	61	Male	Diagnosed	Liver cancer	Unknown	Hepatocellular carcinoma	III	27.79	30.83	34.6	30.36
267	63	Male	Diagnosed	Benign disease	/	/	/	26.12	45	45	45
268	77	Male	Diagnosed	Benign disease	/	/	/	27.05	45	45	45
269	51	Male	Diagnosed	Other cancer	/	/	/	28.62	45	45	45
270	68	Female	Diagnosing	Liver cancer	Medium differentiation	Hepatocellular carcinoma	I	27.8	34.15	35.45	34.77
271	50	Male	Diagnosed	Liver cancer	Unknown	Hepatocellular carcinoma	Unknown	27.44	32.73	35.23	32.75
272	50	Female	Diagnosed	Other cancer	/	/	/	28.5	45	45	45
273	56	Male	Diagnosed	Benign disease	/	/	/	27.4	45	45	36.19
274	32	Male	Diagnosed	Benign disease	/	/	/	26.55	36.69	45	45
275	50	Male	Diagnosed	Liver cancer	Unknown	Hepatocellular carcinoma	III	28.12	45	45	31.45
276	43	Male	Diagnosing	Liver cancer	Medium differentiation	Hepatocellular carcinoma	I	27.45	31.98	34.35	31.65
277	73	Male	Diagnosed	Other cancer	/	/	/	28.38	45	45	45
278	64	Male	Diagnosed	Benign disease	/	/	/	26.5	45	45	45
279	71	Male	Diagnosed	Other cancer	/	/	/	28.35	45	45	45
280	60	Male	Diagnosing	Liver cancer	Medium differentiation	Hepatocellular carcinoma	I	27.85	32.99	35.95	33.03
281	50	Male	Diagnosed	Other cancer	/	/	/	27	45	39.76	45
282	74	Female	Diagnosing	Liver cancer	Medium differentiation	Hepatocellular carcinoma	I	28.22	31.84	35.5	34.71
283	37	Male	Diagnosing	Liver cancer	Medium differentiation	Hepatocellular carcinoma	III	27.12	31.64	34.82	30.42
284	39	Male	Diagnosed	Benign disease	/	/	/	28.26	45	45	45
285	70	Female	Diagnosed	Other cancer	/	/	/	27.34	45	45	34.93
286	42	Male	Diagnosing	Liver cancer	High differentiation	Hepatocellular carcinoma	II	26.23	31.36	45	29.4
287	70	Female	Diagnosed	Other cancer	/	/	/	27.95	45	45	45
288	64	Female	Diagnosed	Other cancer	/	/	/	29.78	45	45	43.5
289	52	Male	Diagnosed	Other cancer	/	/	/	28.95	45	45	45
290	51	Female	Diagnosed	Benign disease	/	/	/	28.07	45	45	45
291	67	Male	Diagnosed	Benign disease	/	/	/	29.17	45	45	37.12
292	21	Male	Diagnosed	Benign disease	/	/	/	27.55	45	45	45
293	64	Female	Diagnosed	Other cancer	/	/	/	28.62	45	45	45
294	61	Female	Diagnosed	Other cancer	/	/	/	28.69	45	45	45
295	71	Male	Diagnosing	Liver cancer	Medium differentiation	Hepatocellular carcinoma	I	26.82	36.1	45	33.21
296	78	Male	Diagnosed	Other cancer	/	/	/	29.18	45	45	45
297	38	Male	Diagnosed	Other cancer	/	/	/	28.22	45	45	45
298	57	Male	Diagnosed	Other cancer	/	/	/	28.98	45	45	45
299	57	Male	Diagnosed	Other cancer	/	/	/	27.26	45	45	45
300	70	Female	Diagnosed	Other cancer	/	/	/	27.81	45	45	45
301	67	Female	Diagnosed	Other cancer	/	/	/	28.91	45	45	45
302	64	Male	Diagnosed	Other cancer	/	/	/	29.13	45	39.53	40.18
303	53	Female	Diagnosed	Benign disease	/	/	/	29.82	45	45	45
304	29	Male	Diagnosing	Benign disease	/	/	/	29.64	45	45	45
305	64	Male	Diagnosed	Benign disease	/	/	/	30.09	45	45	39.21
306	69	Male	Diagnosed	Other cancer	/	/	/	29.85	45	45	39.86
307	56	Male	Diagnosing	Liver cancer	Medium differentiation	Hepatocellular carcinoma	I	29.29	41.83	45	45
308	51	Male	Diagnosing	Liver cancer	Medium differentiation	Hepatocellular carcinoma	I	33.22	45	40.29	40.86
309	76	Male	Diagnosing	Liver cancer	Medium differentiation	Hepatocellular carcinoma	III	28.71	45	45	28.48
310	52	Female	Diagnosed	Benign disease	/	/	/	28.67	45	45	38.54
311	49	Male	Diagnosed	Liver cancer	Unknown	Hepatocellular carcinoma	III	24.2	25.55	31.27	24.66
312	63	Male	Diagnosing	Liver cancer	Medium differentiation	Hepatocellular carcinoma	III	27.64	32.45	42.76	32.51
313	56	Male	Diagnosed	Other cancer	/	/	/	28.75	44.16	40.64	45
314	55	Female	Diagnosing	Liver cancer	Medium differentiation	Hepatocellular carcinoma	I	28.46	37.35	45	35.64
315	32	Female	Diagnosed	Benign disease	/	/	/	30.23	45	45	45
316	55	Male	Diagnosing	Liver cancer	Medium differentiation	Hepatocellular carcinoma	III	27.19	29.32	45	30.96
317	52	Male	Diagnosed	Benign disease	/	/	/	28.11	45	45	45
318	54	Male	Diagnosing	Benign disease	/	/	/	27.91	45	43.73	38.37
319	49	Male	Diagnosing	Benign disease	/	/	/	29.21	36.52	45	45
320	46	Female	Diagnosed	Benign disease	/	/	/	28.27	45	45	45
321	58	Male	Diagnosed	Benign disease	/	/	/	28.4	45	45	45
322	69	Female	Diagnosed	Benign disease	/	/	/	27.05	45	45	36.02
323	55	Male	Diagnosing	Benign disease	/	/	/	26.85	45	45	39.34
324	41	Male	Diagnosed	Benign disease	/	/	/	28.61	45	43.83	45
325	34	Male	Diagnosed	Benign disease	/	/	/	26.51	45	40.11	35.38
326	60	Female	Diagnosing	Liver cancer	Medium differentiation	Hepatocellular carcinoma	I	26.57	34.33	45	34.92
327	65	Male	Diagnosing	Liver cancer	Medium differentiation	Hepatocellular carcinoma	I	27.49	45	36.2	36.16
328	67	Male	Diagnosing	Other cancer	/	/	/	27.75	45	45	35.97
329	54	Female	Diagnosing	Liver cancer	Low differentiation	Hepatocellular carcinoma	I	26.59	35.44	35.18	33.79
330	38	Female	Diagnosed	Benign disease	/	/	/	27.53	45	45	45
331	40	Male	Diagnosing	Liver cancer	Medium differentiation	Hepatocellular carcinoma	I	26.63	33.28	45	35.09
332	51	Male	Diagnosing	Liver cancer	Unknown	Hepatocellular carcinoma	III	25.93	31.12	33.97	31.39
333	69	Male	Diagnosing	Liver cancer	Medium differentiation	Hepatocellular carcinoma	II	25.99	33.05	45	33.95
334	41	Male	Diagnosing	Benign disease	/	/	/	27.92	45	45	43.72
335	60	Female	Diagnosing	Liver cancer	Medium differentiation	Hepatocellular carcinoma	I	26.54	34.95	36.93	34.64
336	65	Male	Diagnosing	Liver cancer	Unknown	Hepatocellular carcinoma	II	26.35	34.32	32.32	40.17
337	65	Female	Diagnosing	Liver cancer	Medium-low differentiation	Hepatocellular carcinoma	I	28.6	33.57	36.46	34.14
338	62	Female	Diagnosing	Liver cancer	Medium differentiation	Hepatocellular carcinoma	I	28.08	31.02	33.32	30.92
339	35	Male	Diagnosing	Benign disease	/	/	/	27.46	45	45	38.78
340	77	Male	Diagnosing	Liver cancer	Medium differentiation	Hepatocellular carcinoma	I	26.24	35.26	40.51	34.57
341	56	Male	Diagnosing	Liver cancer	Unknown	Hepatocellular carcinoma	III	28.37	33.86	36.33	34.27
342	69	Male	Diagnosing	Liver cancer	High differentiation	Hepatocellular carcinoma	II	28.77	37.34	37.64	36.42
343	63	Female	Diagnosing	Benign disease	/	/	/	27.92	45	45	36.89
344	65	Female	Diagnosing	Benign disease	/	/	/	28.5	36.77	40.03	43.1
345	53	Female	Diagnosing	Benign disease	/	/	/	28.94	45	45	45
346	66	Male	Diagnosing	Liver cancer	Unknown	Hepatocellular carcinoma	II	28.12	35.35	37.24	33.16
347	71	Female	Diagnosing	Benign disease	/	/	/	27.62	45	45	45
348	33	Male	Diagnosing	Benign disease	/	/	/	28.47	45	45	45
349	51	Female	Diagnosed	Benign disease	/	/	/	28.55	45	45	45
350	51	Male	Diagnosing	Benign disease	/	/	/	27.45	45	45	45
351	59	Female	Diagnosing	Benign disease	/	/	/	27.06	45	45	42.78
352	58	Male	Diagnosing	Benign disease	/	/	/	28.22	37.98	38.8	35.14
353	71	Male	Diagnosed	Liver cancer	Unknown	Hepatocellular carcinoma	III	28.11	45	37.59	31.12
354	59	Male	Diagnosing	Benign disease	/	/	/	28.41	45	45	44.23
355	55	Female	Diagnosing	Benign disease	/	/	/	28.6	45	45	45
356	31	Male	Diagnosing	Benign disease	/	/	/	28.28	45	45	37.22
357	45	Male	Diagnosing	Liver cancer	Medium differentiation	Hepatocellular carcinoma	I	28.24	33.47	34.5	33.4
358	47	Male	Diagnosing	Liver cancer	Medium differentiation	Hepatocellular carcinoma	I	28.34	33.24	35.93	33.74
359	46	Female	Diagnosing	Liver cancer	Medium differentiation	Hepatocellular carcinoma	I	27.78	32.54	33.35	32.21
360	64	Female	Diagnosing	Benign disease	/	/	/	28.22	45	45	45
361	33	Female	Diagnosing	Benign disease	/	/	/	27.81	45	45	45
362	58	Female	Diagnosing	Benign disease	/	/	/	28.01	45	45	45
363	68	Male	Diagnosed	Other cancer	/	/	/	26.8	45	35.28	45
364	36	Male	Diagnosed	Benign disease	/	/	/	28.11	45	45	45
365	39	Male	Diagnosing	Liver cancer	Medium differentiation	Mixed hepatocellular-cholangiocarcinoma	I	27	32.39	32.08	45
366	53	Male	Diagnosing	Liver cancer	Medium differentiation	Hepatocellular carcinoma	I	27.11	33.01	34.76	32.96
367	55	Male	Diagnosing	Liver cancer	Medium differentiation	Hepatocellular carcinoma	I	28.19	33.16	35.17	33.55
368	61	Female	Diagnosed	Benign disease	/	/	/	27.97	45	45	44.74
369	35	Male	Diagnosed	Benign disease	/	/	/	27.14	45	45	35.64
370	58	Female	Diagnosing	Benign disease	/	/	/	28.39	45	45	45
371	32	Male	Diagnosing	Benign disease	/	/	/	27.03	45	45	43.88
372	41	Male	Diagnosed	Benign disease	/	/	/	27.08	45	45	41.53
373	31	Male	Diagnosing	Liver cancer	Medium differentiation	Hepatocellular carcinoma	I	27	30.97	33.08	30.65
374	67	Male	Diagnosing	Liver cancer	Medium differentiation	Hepatocellular carcinoma	I	27.79	33.47	33.43	42.36
375	69	Male	Diagnosing	Liver cancer	Medium differentiation	Hepatocellular carcinoma	I	27.36	32.91	31.72	33.15
376	45	Male	Diagnosing	Benign disease	/	/	/	28.25	45	45	42.08
377	35	Female	Diagnosed	Benign disease	/	/	/	26.98	45	45	45
378	32	Female	Diagnosed	Benign disease	/	/	/	28.03	45	45	45
379	34	Female	Diagnosing	Benign disease	/	/	/	28.15	45	45	36.58
380	47	Female	Diagnosing	Liver cancer	Medium differentiation	Hepatocellular carcinoma	I	26.29	32.74	35.04	32.53
381	54	Female	Diagnosing	Benign disease	/	/	/	28.07	45	45	33.84
382	47	Female	Diagnosing	Benign disease	/	/	/	27.06	45	45	45
383	40	Male	Diagnosing	Benign disease	/	/	/	28.11	45	42.37	45
384	33	Male	Diagnosing	Benign disease	/	/	/	27.13	45	45	45
385	59	Female	Diagnosing	Benign disease	/	/	/	26.43	45	45	45
386	71	Male	Diagnosed	Other cancer	/	/	/	27.96	31.52	33.71	31.44
387	70	Male	Diagnosing	Benign disease	/	/	/	28.62	45	45	45
388	43	Male	Diagnosing	Liver cancer	Medium differentiation	Hepatocellular carcinoma	I	27.22	45	35.09	33.8
389	69	Male	Diagnosing	Liver cancer	Unknown	Hepatocellular carcinoma	I	26.21	45	32.5	33.04
390	76	Female	Diagnosed	Benign disease	/	/	/	28.18	45	45	39.42
391	51	Female	Diagnosed	Benign disease	/	/	/	28.26	45	45	45
392	44	Male	Diagnosing	Liver cancer	Unknown	Hepatocellular carcinoma	I	28.05	30.17	32.82	30.13
393	76	Male	Diagnosing	Liver cancer	Medium differentiation	Hepatocellular carcinoma	I	27.38	45	33.26	30.41
394	34	Female	Diagnosing	Benign disease	/	/	/	28.28	45	45	45
395	62	Male	Diagnosing	Benign disease	/	/	/	28.31	45	45	45
396	63	Male	Diagnosing	Liver cancer	Medium differentiation	Hepatocellular carcinoma	I	27.02	30.77	33.24	45
397	46	Male	Diagnosing	Benign disease	/	/	/	28.81	45	45	45
398	56	Male	Diagnosing	Liver cancer	Medium differentiation	Hepatocellular carcinoma	I	26.34	45	31.04	39.1
399	49	Male	Diagnosing	Benign disease	/	/	/	28.47	45	45	45
400	53	Male	Diagnosing	Liver cancer	Medium differentiation	Hepatocellular carcinoma	I	27.23	33.64	34.77	34.05
401	40	Female	Diagnosing	Benign disease	/	/	/	28.39	45	45	45
402	36	Female	Diagnosed	Benign disease	/	/	/	28.45	45	45	45
403	44	Male	Diagnosing	Liver cancer	Medium differentiation	Hepatocellular carcinoma	I	26.8	45	32.08	34.3
404	62	Male	Diagnosing	Benign disease	/	/	/	28.45	45	45	39.77
405	63	Male	Diagnosing	Liver cancer	High differentiation	Hepatocellular carcinoma	II	27.13	45	34.86	34.24
406	65	Male	Diagnosing	Liver cancer	Medium differentiation	Mixed hepatocellular-cholangiocarcinoma	II	27.65	34.03	32.72	45
407	66	Male	Diagnosing	Liver cancer	Medium differentiation	Hepatocellular carcinoma	I	27.22	45	31.9	33.62
408	66	Male	Diagnosing	Liver cancer	Medium differentiation	Hepatocellular carcinoma	I	27.62	45	45	31.87
409	69	Male	Diagnosing	Liver cancer	Medium differentiation	Hepatocellular carcinoma	I	27.35	45	45	39.61
410	29	Female	Diagnosed	Benign disease	/	/	/	28.33	45	45	42.87
411	50	Female	Diagnosing	Benign disease	/	/	/	27.42	45	45	41.97
412	49	Male	Diagnosed	Liver cancer	Unknown	Hepatocellular carcinoma	II	28.28	33.55	45	33.11
413	72	Male	Diagnosing	Liver cancer	Medium differentiation	Hepatocellular carcinoma	I	27.67	33.99	45	30.68
414	58	Male	Diagnosing	Liver cancer	Medium-low differentiation	Hepatocellular carcinoma	I	27.81	33.11	35.2	33.02
415	76	Male	Diagnosing	Benign disease	/	/	/	27.14	45	45	39.01
416	40	Male	Diagnosing	Liver cancer	Unknown	Hepatocellular carcinoma	III	28.22	34.03	35.57	44.95
417	46	Male	Diagnosing	Liver cancer	Medium differentiation	Hepatocellular carcinoma	I	25.78	36.21	37.96	33.38
418	62	Male	Diagnosing	Liver cancer	Medium differentiation	Hepatocellular carcinoma	I	26.3	34.97	35.48	36.07
419	34	Male	Diagnosing	Liver cancer	Unknown	Hepatocellular carcinoma	I	26.91	36.38	35.1	33.62
420	48	Male	Diagnosing	Liver cancer	Medium differentiation	Hepatocellular carcinoma	I	27.33	37.18	40.96	33.28
421	55	Female	Diagnosed	Benign disease	/	/	/	26.79	45	45	45
422	67	Male	Diagnosing	Benign disease	/	/	/	26.92	45	45	45
423	78	Female	Diagnosing	Benign disease	/	/	/	27.95	45	38.44	45
424	54	Male	Diagnosing	Liver cancer	Medium-high differentiation	Hepatocellular carcinoma	I	26.94	45	36.22	32.7
425	74	Female	Diagnosed	Benign disease	/	/	/	27.57	45	45	45
426	52	Male	Diagnosed	Benign disease	/	/	/	27.17	35	36.6	43.63
427	54	Male	Diagnosing	Liver cancer	Medium differentiation	Hepatocellular carcinoma	III	27.31	33.3	35.59	33.13
428	69	Male	Diagnosing	Liver cancer	Medium differentiation	Hepatocellular carcinoma	I	26.66	45	45	45
429	69	Male	Diagnosing	Liver cancer	Unknown	Hepatocellular carcinoma	I	25.34	31.04	34.16	31.2
430	42	Male	Diagnosing	Liver cancer	Medium-low differentiation	Hepatocellular carcinoma	I	28.12	45	45	32.66
431	56	Female	Diagnosing	Liver cancer	Medium differentiation	Hepatocellular carcinoma	I	28.65	36.78	34.72	35.15
432	44	Female	Diagnosing	Benign disease	/	/	/	28.64	45	45	45
433	64	Female	Diagnosing	Liver cancer	Medium differentiation	Hepatocellular carcinoma	I	26.35	45	37.14	33.28
434	59	Male	Diagnosing	Liver cancer	Medium differentiation	Hepatocellular carcinoma	I	28.7	34.61	37.69	34.25
435	53	Male	Diagnosing	Liver cancer	Low differentiation	Hepatocellular carcinoma	III	26.32	31.06	33.39	30.71
436	61	Male	Diagnosing	Liver cancer	Medium differentiation	Hepatocellular carcinoma	I	27.13	34.3	36.9	34.02
437	59	Male	Diagnosing	Liver cancer	Medium differentiation	Hepatocellular carcinoma	I	28.5	34.36	37.23	33.93
438	55	Male	Diagnosing	Liver cancer	Medium differentiation	Hepatocellular carcinoma	I	28.12	34.98	37.61	33.43
439	66	Female	Diagnosed	Other cancer	/	/	/	28.46	45	45	45
440	35	Male	Diagnosing	Liver cancer	Low differentiation	Hepatocellular carcinoma	III	27.94	31.3	34.61	37.06
441	66	Male	Diagnosing	Liver cancer	Medium differentiation	Hepatocellular carcinoma	I	25.35	34.44	36.42	34.78
442	61	Male	Diagnosed	Benign disease	/	/	/	29.07	45	45	45
443	64	Female	Diagnosed	Benign disease	/	/	/	27.71	36.5	38.69	45
444	33	Female	Diagnosing	Benign disease	/	/	/	28.03	45	45	45
445	38	Male	Diagnosing	Liver cancer	Medium differentiation	Hepatocellular carcinoma	I	28.07	32.82	36.02	33.6
446	45	Female	Diagnosing	Benign disease	/	/	/	27.71	45	45	44.38
447	60	Female	Diagnosing	Liver cancer	Medium differentiation	Hepatocellular carcinoma	I	28.04	33.12	36.52	45
448	47	Male	Diagnosing	Liver cancer	Medium differentiation	Hepatocellular carcinoma	I	28.09	33.39	36.1	36.09
449	46	Female	Diagnosed	Benign disease	/	/	/	27.45	45	45	45
450	68	Male	Diagnosing	Liver cancer	Medium differentiation	Hepatocellular carcinoma	I	26.56	36.38	36.4	33.97
451	52	Male	Diagnosing	Benign disease	/	/	/	28.09	45	45	43.74
452	67	Male	Diagnosed	Benign disease	/	/	/	28.19	45	45	36.27
453	33	Male	Diagnosing	Liver cancer	Medium differentiation	Hepatocellular carcinoma	I	27.14	32.98	35.91	34.47
454	54	Male	Diagnosing	Liver cancer	Medium differentiation	Hepatocellular carcinoma	I	27.05	38	37.16	32.69
455	64	Male	Diagnosed	Benign disease	/	/	/	26.95	45	45	36.15
456	69	Female	Diagnosing	Benign disease	/	/	/	27.77	45	45	45
457	61	Male	Diagnosed	Other cancer	/	/	/	26.61	45	45	45
458	28	Male	Diagnosing	Liver cancer	Medium differentiation	Hepatocellular carcinoma	I	27.24	33.14	36.4	35.06
459	46	Female	Diagnosing	Benign disease	/	/	/	28.02	45	45	45
460	67	Male	Diagnosing	Liver cancer	Medium differentiation	Hepatocellular carcinoma	I	28.19	33.31	36.07	33.53
461	67	Male	Diagnosing	Liver cancer	Low differentiation	Hepatocellular carcinoma	I	27.09	32.64	35.7	32.54
462	55	Male	Diagnosed	Benign disease	/	/	/	27.54	45	45	45
463	40	Male	Diagnosing	Liver cancer	Unknown	Hepatocellular carcinoma	III	27.48	33.8	36.11	31.4
464	75	Male	Diagnosing	Liver cancer	Medium differentiation	Hepatocellular carcinoma	I	28.04	33.7	36.41	33.42
465	44	Male	Diagnosing	Liver cancer	Medium differentiation	Hepatocellular carcinoma	I	27.96	33.43	36.08	32.54
466	52	Male	Diagnosing	Liver cancer	Unknown	Hepatocellular carcinoma	III	26.81	32.99	36.08	33.06
467	50	Male	Diagnosing	Liver cancer	Medium-low differentiation	Hepatocellular carcinoma	I	27.02	35.95	39.65	32.67
468	56	Male	Diagnosing	Liver cancer	Medium differentiation	Hepatocellular carcinoma	II	26.37	29.9	32.61	30.19
469	77	Male	Diagnosing	Liver cancer	Medium differentiation	Hepatocellular carcinoma	I	26.66	35.19	36.48	33.12
470	43	Female	Diagnosed	Benign disease	/	/	/	28.07	45	45	39.1
471	72	Female	Diagnosing	Benign disease	/	/	/	26.73	45	45	35.92
472	69	Male	Diagnosing	Liver cancer	High differentiation	Hepatocellular carcinoma	I	28.1	34.23	36.22	35.31
473	63	Male	Diagnosing	Liver cancer	Medium differentiation	Hepatocellular carcinoma	I	28.16	33.85	37.88	33.9
474	45	Female	Diagnosed	Benign disease	/	/	/	27.97	45	45	43.36
475	62	Male	Diagnosed	Benign disease	/	/	/	28.03	45	45	38.32
476	51	Male	Diagnosing	Liver cancer	Medium differentiation	Hepatocellular carcinoma	I	27.92	31.01	34.23	36.29
477	51	Male	Diagnosing	Liver cancer	Medium differentiation	Hepatocellular carcinoma	I	28.03	35.74	36.13	35.03
478	61	Male	Diagnosing	Liver cancer	Low differentiation	Hepatocellular carcinoma	III	27.93	35.55	38.11	32.63
479	72	Male	Diagnosing	Liver cancer	Medium differentiation	Hepatocellular carcinoma	I	27.25	32.98	35.7	32.56
480	72	Male	Diagnosing	Liver cancer	High differentiation	Hepatocellular carcinoma	I	28.42	32.59	35.98	35.38
481	46	Male	Diagnosing	Liver cancer	Medium differentiation	Hepatocellular carcinoma	I	28.12	33.85	37.11	33.29
482	72	Male	Diagnosing	Liver cancer	Medium differentiation	Mixed hepatocellular-cholangiocarcinoma	I	28.27	33.76	36.05	34.51
483	55	Male	Diagnosing	Liver cancer	Medium-low differentiation	Hepatocellular carcinoma	I	28.25	45	45	45
484	70	Male	Diagnosing	Liver cancer	Medium-low differentiation	Hepatocellular carcinoma	I	28.1	35.08	38.15	35.26
485	75	Male	Diagnosing	Liver cancer	Medium differentiation	Hepatocellular carcinoma	I	28.11	36.52	37.81	36.39
486	53	Male	Diagnosing	Liver cancer	Low differentiation	Hepatocellular carcinoma	I	26.15	32.73	35.12	32.57
487	54	Female	Diagnosing	Benign disease	/	/	/	26.96	45	45	43.25
488	67	Male	Diagnosing	Liver cancer	Medium differentiation	Hepatocellular carcinoma	I	28.03	32.14	34.3	32.26
489	37	Male	Diagnosed	Benign disease	/	/	/	26.7	45	45	45
490	60	Male	Diagnosing	Benign disease	/	/	/	26.28	45	45	45
491	67	Male	Diagnosed	Benign disease	/	/	/	28.43	45	45	45
492	65	Male	Diagnosed	Other cancer	/	/	/	28.52	45	45	45
493	51	Male	Diagnosing	Liver cancer	Unknown	Hepatocellular carcinoma	III	28.11	32.13	34.22	31.99
494	27	Female	Diagnosing	Benign disease	/	/	/	28.28	45	45	40.94
495	59	Male	Diagnosing	Liver cancer	Medium differentiation	Hepatocellular carcinoma	I	27.98	35.02	37.04	34.37
496	50	Female	Diagnosed	Other cancer	/	/	/	28.21	45	45	43.39
497	54	Female	Diagnosed	Other cancer	/	/	/	27.64	45	45	45
498	70	Male	Diagnosing	Liver cancer	Medium differentiation	Hepatocellular carcinoma	I	27.36	34.69	36.4	33.66
499	47	Male	Diagnosing	Liver cancer	Medium differentiation	Hepatocellular carcinoma	I	27.66	33.81	37.17	34.13
500	23	Male	Diagnosed	Benign disease	/	/	/	27.3	45	45	40.52
501	56	Male	Diagnosing	Liver cancer	Unknown	Hepatocellular carcinoma	III	28.76	34.06	38.36	31.17
502	45	Male	Diagnosed	Benign disease	/	/	/	28.06	45	45	41.19
503	55	Female	Diagnosing	Benign disease	/	/	/	27.38	45	45	36.15
504	67	Female	Diagnosing	Liver cancer	Medium differentiation	Hepatocellular carcinoma	I	27.49	31.27	33.17	30.96
505	57	Male	Diagnosing	Liver cancer	Medium-low differentiation	Hepatocellular carcinoma	I	28.25	35.21	36.99	34.98
506	57	Female	Diagnosed	Other cancer	/	/	/	29.31	39.01	39.16	45
507	34	Female	Diagnosed	Other cancer	/	/	/	28.05	45	45	45
508	46	Male	Diagnosed	Benign disease	/	/	/	27.97	45	45	35.01
509	47	Female	Diagnosed	Other cancer	/	/	/	26.29	45	35.94	45
510	40	Male	Diagnosing	Liver cancer	Unknown	Hepatocellular carcinoma	II	28	36.46	34.81	36.91
511	41	Male	Diagnosing	Liver cancer	Medium differentiation	Hepatocellular carcinoma	I	28.03	34.4	35.21	44.87
512	55	Male	Diagnosing	Liver cancer	Medium differentiation	Hepatocellular carcinoma	I	28.26	34.17	35.97	34.2
513	53	Male	Diagnosing	Liver cancer	Unknown	Hepatocellular carcinoma	II	27.51	34.93	37.03	32.83
514	48	Female	Diagnosing	Liver cancer	Medium-low differentiation	Hepatocellular carcinoma	I	28.1	33.61	35.41	37.52
515	66	Male	Diagnosing	Liver cancer	Unknown	Hepatocellular carcinoma	III	27.48	40.5	35.02	35.18
516	49	Male	Diagnosing	Benign disease	/	/	/	28.06	34.65	37.62	43.2
517	75	Male	Diagnosing	Benign disease	/	/	/	29.12	45	45	35.73
518	69	Female	Diagnosing	Liver cancer	Unknown	Hepatocellular carcinoma	III	29.13	37.27	37.62	45
519	74	Female	Diagnosing	Liver cancer	Low differentiation	Hepatocellular carcinoma	I	26.69	31.9	34.08	32.04
520	67	Male	Diagnosed	Other cancer	/	/	/	28.24	45	45	37.36
521	64	Male	Diagnosed	Other cancer	/	/	/	28.65	45	45	45
522	49	Female	Diagnosing	Benign disease	/	/	/	27.83	45	45	45
523	35	Female	Diagnosing	Benign disease	/	/	/	28.7	45	45	45
524	75	Female	Diagnosed	Other cancer	/	/	/	28.32	45	45	45
525	57	Male	Diagnosed	Other cancer	/	/	/	28.44	45	45	45
526	74	Male	Diagnosed	Other cancer	/	/	/	28.46	45	45	45
527	61	Male	Diagnosed	Other cancer	/	/	/	28.35	45	45	45
528	73	Male	Diagnosed	Other cancer	/	/	/	28.4	45	45	45
529	72	Female	Diagnosing	Benign disease	/	/	/	28.34	45	45	45
530	33	Female	Diagnosed	Benign disease	/	/	/	28.3	45	45	45
531	58	Female	Diagnosing	Liver cancer	Medium differentiation	Hepatocellular carcinoma	I	28.27	45	37.29	35.89
532	73	Female	Diagnosed	Other cancer	/	/	/	28.49	45	45	45
533	55	Female	Diagnosing	Benign disease	/	/	/	28.21	45	45	38.16
534	24	Female	Diagnosing	Benign disease	/	/	/	28.4	45	45	38.71
535	42	Male	Diagnosing	Benign disease	/	/	/	28.34	45	45	44.93
536	73	Male	Diagnosed	Other cancer	/	/	/	28.27	45	45	45
537	59	Male	Diagnosed	Other cancer	/	/	/	28.41	45	45	45
538	67	Female	Diagnosed	Other cancer	/	/	/	27.53	45	45	45
539	61	Male	Diagnosing	Liver cancer	Low differentiation	Hepatocellular carcinoma	I	28.21	45	35.88	45
540	59	Male	Diagnosing	Liver cancer	Unknown	Hepatocellular carcinoma	III	29.99	34.99	37.41	35.15
541	50	Female	Diagnosing	Liver cancer	Unknown	Hepatocellular carcinoma	III	26.26	31.31	33.66	31.18
542	51	Male	Diagnosing	Liver cancer	Medium-low differentiation	Mixed hepatocellular-cholangiocarcinoma	I	28.24	31.48	34.9	34.06
543	70	Female	Diagnosing	Liver cancer	Medium differentiation	Hepatocellular carcinoma	I	27.33	35.02	37.72	34.61
544	55	Female	Diagnosed	Benign disease	/	/	/	28.47	45	45	45
545	66	Female	Diagnosing	Benign disease	/	/	/	28.19	45	45	43.2
546	72	Female	Diagnosed	Other cancer	/	/	/	28.55	45	45	45
547	72	Male	Diagnosed	Other cancer	/	/	/	29.01	45	45	37.4
548	61	Male	Diagnosing	Benign disease	/	/	/	27.16	45	45	45
549	81	Female	Diagnosing	Liver cancer	Unknown	Hepatocellular carcinoma	I	27.27	35.07	32.99	38.87
550	56	Male	Diagnosing	Benign disease	/	/	/	28.69	45	45	45
551	66	Male	Diagnosed	Other cancer	/	/	/	28.46	45	45	45
552	39	Male	Diagnosing	Benign disease	/	/	/	28.55	45	45	44.31
553	68	Male	Diagnosing	Liver cancer	Medium differentiation	Hepatocellular carcinoma	I	26.45	34.52	37.57	34.37
554	67	Female	Diagnosing	Benign disease	/	/	/	28.15	45	45	45
555	63	Male	Diagnosed	Other cancer	/	/	/	28.9	45	45	45
556	56	Male	Diagnosed	Benign disease	/	/	/	28.65	45	45	45
557	54	Female	Diagnosed	Other cancer	/	/	/	27.43	34.83	39.14	35.26
558	67	Male	Diagnosed	Other cancer	/	/	/	26.15	45	40.23	38.12
559	62	Male	Diagnosed	Other cancer	/	/	/	28.25	45	45	45
560	63	Male	Diagnosed	Other cancer	/	/	/	28.36	45	45	36.33
561	74	Male	Diagnosed	Other cancer	/	/	/	28.33	45	45	45
562	51	Male	Diagnosed	Other cancer	/	/	/	28.28	45	45	41.39
563	59	Male	Diagnosed	Other cancer	/	/	/	28.32	45	38.45	36.58
564	56	Male	Diagnosed	Other cancer	/	/	/	27.83	45	45	38.72
565	74	Female	Diagnosed	Other cancer	/	/	/	27.3	45	45	37.26
566	55	Male	Diagnosed	Other cancer	/	/	/	27.39	45	45	42.97
567	67	Female	Diagnosing	Liver cancer	Low differentiation	Hepatocellular carcinoma	I	27.48	45	36.47	34.19
568	52	Female	Diagnosing	Benign disease	/	/	/	28.21	45	45	42.8
569	57	Female	Diagnosing	Benign disease	/	/	/	28.18	45	45	45
570	83	Male	Diagnosing	Liver cancer	Medium-low differentiation	Hepatocellular carcinoma	I	28.28	33.31	36.27	45
571	83	Female	Diagnosing	Liver cancer	Medium differentiation	Hepatocellular carcinoma	I	28.03	36.92	38.29	33.88
572	69	Male	Diagnosed	Other cancer	/	/	/	28.19	45	45	45
573	64	Female	Diagnosed	Other cancer	/	/	/	28.14	45	45	45
574	56	Female	Diagnosing	Benign disease	/	/	/	28.11	45	45	45
575	55	Male	Diagnosing	Liver cancer	Medium differentiation	Hepatocellular carcinoma	II	26.24	34.95	37.74	34.82
576	61	Male	Diagnosed	Other cancer	/	/	/	27.36	45	45	38.67
577	79	Female	Diagnosed	Other cancer	/	/	/	28.24	45	45	45
578	70	Male	Diagnosed	Other cancer	/	/	/	28.16	45	45	41.74
579	75	Male	Diagnosed	Other cancer	/	/	/	27.35	45	45	44.98
580	67	Male	Diagnosed	Other cancer	/	/	/	28.96	45	45	45
581	48	Female	Diagnosed	Other cancer	/	/	/	27.91	45	45	45
582	78	Female	Diagnosing	Liver cancer	Medium differentiation	Hepatocellular carcinoma	I	27.02	35.44	35.87	36.05
583	69	Male	Diagnosed	Other cancer	/	/	/	28.08	45	45	45
584	73	Male	Diagnosed	Other cancer	/	/	/	28.07	45	45	45
585	73	Female	Diagnosed	Other cancer	/	/	/	27.79	45	41.41	45
586	55	Female	Diagnosed	Other cancer	/	/	/	27.82	45	38.17	45
587	53	Male	Diagnosing	Liver cancer	Medium differentiation	Hepatocellular carcinoma	I	26.92	34.75	36.94	36.32
588	67	Male	Diagnosing	Liver cancer	Unknown	Hepatocellular carcinoma	III	27.25	34.33	36.51	34.07
589	50	Female	Diagnosed	Other cancer	/	/	/	27.81	45	45	45
590	56	Male	Diagnosed	Other cancer	/	/	/	27.08	45	45	45
591	61	Female	Diagnosed	Benign disease	/	/	/	28.08	45	45	45
592	61	Female	Diagnosed	Other cancer	/	/	/	26.98	45	45	45
593	64	Male	Diagnosing	Liver cancer	Low differentiation	Hepatocellular carcinoma	I	26.49	33.38	36.53	33.6
594	67	Male	Diagnosed	Other cancer	/	/	/	28.23	45	45	45
595	75	Male	Diagnosing	Liver cancer	Medium differentiation	Hepatocellular carcinoma	I	27.24	45	35.78	34.96
596	66	Male	Diagnosing	Liver cancer	Medium differentiation	Hepatocellular carcinoma	I	28.1	45	45	36.18
597	53	Male	Diagnosing	Liver cancer	Medium-low differentiation	Hepatocellular carcinoma	I	28.06	35.34	38.18	34.23
598	60	Female	Diagnosed	Other cancer	/	/	/	27.8	45	45	45
599	57	Male	Diagnosing	Liver cancer	Medium differentiation	Hepatocellular carcinoma	I	27.65	34.78	37.5	35.46
600	46	Male	Diagnosed	Other cancer	/	/	/	28.46	45	45	45
601	69	Female	Diagnosed	Other cancer	/	/	/	28.01	45	45	44.94
602	54	Male	Diagnosing	Liver cancer	Medium differentiation	Hepatocellular carcinoma	I	27.22	36.54	38.07	32.56
603	72	Female	Diagnosed	Other cancer	/	/	/	27.99	45	45	45
604	52	Male	Diagnosing	Liver cancer	Medium differentiation	Hepatocellular carcinoma	I	27.13	45	36.04	34.11
605	63	Female	Diagnosed	Other cancer	/	/	/	26.86	37.15	45	37.65
606	61	Male	Diagnosed	Other cancer	/	/	/	29.61	45	45	38.74
607	64	Female	Diagnosed	Benign disease	/	/	/	29.33	41.19	45	45
608	74	Male	Diagnosed	Benign disease	/	/	/	29.71	41.63	45	44.27
609	60	Male	Diagnosed	Other cancer	/	/	/	28.12	45	45	38.25
610	62	Male	Diagnosed	Other cancer	/	/	/	30.46	45	45	45
611	67	Male	Diagnosed	Other cancer	/	/	/	29.27	45	45	45
612	66	Male	Diagnosed	Other cancer	/	/	/	28.67	45	44.86	38.15
613	67	Male	Diagnosed	Other cancer	/	/	/	33.9	39.87	45	45
614	79	Female	Diagnosed	Other cancer	/	/	/	32.43	45	45	45
615	59	Male	Diagnosed	Other cancer	/	/	/	33.93	45	45	45
616	48	Male	Diagnosing	Liver cancer	Medium differentiation	Hepatocellular carcinoma	I	28.34	45	45	45
617	66	Male	Diagnosing	Liver cancer	Low differentiation	Hepatocellular carcinoma	I	28.18	45	45	45
618	70	Male	Diagnosing	Liver cancer	Unknown	Hepatocellular carcinoma	III	28.48	45	45	45
619	42	Female	Diagnosed	Benign disease	/	/	/	29.63	45	45	45
620	67	Male	Diagnosed	Liver cancer	Unknown	Hepatocellular carcinoma	I	26.02	33.19	35.14	33.07
621	69	Male	Diagnosed	Liver cancer	Unknown	Hepatocellular carcinoma	I	27.39	34.11	36.9	35.94
622	73	Male	Diagnosing	Liver cancer	Unknown	Hepatocellular carcinoma	III	27.8	33.94	35.45	33.69
623	51	Male	Diagnosing	Liver cancer	Unknown	Hepatocellular carcinoma	III	28.26	31.07	32.72	30.8
624	72	Male	Diagnosing	Liver cancer	Medium differentiation	Hepatocellular carcinoma	I	25.38	45	41.36	34.11
625	69	Male	Diagnosing	Liver cancer	Medium-low differentiation	Hepatocellular carcinoma	I	27.32	33.6	39.5	35.19
626	52	Female	Diagnosing	Liver cancer	Unknown	Hepatocellular carcinoma	III	27.6	45	45	32.02
627	55	Male	Diagnosing	Liver cancer	Medium differentiation	Hepatocellular carcinoma	I	28.38	33.42	35.12	32.78
628	55	Male	Diagnosing	Liver cancer	Medium differentiation	Hepatocellular carcinoma	I	25.7	34.66	37.84	34.31
629	58	Female	Diagnosing	Liver cancer	Unknown	Hepatocellular carcinoma	III	26.67	33.02	38.08	45
630	62	Male	Diagnosing	Liver cancer	Unknown	Hepatocellular carcinoma	II	27.48	34.24	41.65	34.47
631	78	Male	Diagnosed	Liver cancer	Unknown	Hepatocellular carcinoma	I	25.81	35.14	45	34.43
632	68	Male	Diagnosed	Liver cancer	Unknown	Hepatocellular carcinoma	II	27.18	33.34	37.51	34.52
633	69	Male	Diagnosing	Liver cancer	Unknown	Hepatocellular carcinoma	I	27.59	34.15	45	35.2
634	70	Male	Diagnosing	Liver cancer	Unknown	Hepatocellular carcinoma	III	28.1	33.74	38.2	35.61
635	46	Male	Diagnosing	Benign disease	/	/	/	26.23	42.48	43.71	35.93
636	55	Male	Diagnosed	Liver cancer	Unknown	Hepatocellular carcinoma	III	26.26	33.38	35.05	31.67
637	45	Male	Diagnosing	Liver cancer	Unknown	Hepatocellular carcinoma	I	25.58	34.07	35.62	33.71
638	57	Male	Diagnosing	Benign disease	/	/	/	26.56	45	45	45
639	44	Male	Diagnosing	Liver cancer	Unknown	Hepatocellular carcinoma	III	25.71	37.5	38.31	33.7
640	54	Female	Diagnosing	Liver cancer	Low differentiation	Hepatocellular carcinoma	I	26.89	32.31	33.92	31.87
641	71	Female	Diagnosing	Liver cancer	Medium differentiation	Hepatocellular carcinoma	II	26.84	45	45	36.62
642	76	Male	Diagnosing	Liver cancer	Medium differentiation	Hepatocellular carcinoma	III	27.82	33.52	37.94	35.03
643	76	Male	Diagnosed	Liver cancer	Unknown	Hepatocellular carcinoma	I	28.34	35.93	38.3	34.69
644	72	Male	Diagnosing	Liver cancer	Unknown	Hepatocellular carcinoma	I	27.11	38.62	37.98	35.58
645	66	Male	Diagnosing	Liver cancer	Low differentiation	Hepatocellular carcinoma	I	26.68	33.48	35.15	33.08
646	58	Male	Diagnosing	Liver cancer	Medium differentiation	Hepatocellular carcinoma	I	27.66	35.17	37.46	31.95
647	57	Female	Diagnosed	Benign disease	/	/	/	26.58	45	45	38.42
648	63	Male	Diagnosing	Liver cancer	Unknown	Hepatocellular carcinoma	I	26.35	34.59	37.26	34.6
649	57	Female	Diagnosed	Benign disease	/	/	/	26.57	45	45	36.86
650	58	Female	Diagnosed	Benign disease	/	/	/	27.25	45	41.26	39.19
651	54	Female	Diagnosing	Liver cancer	Medium-low differentiation	Hepatocellular carcinoma	I	27.37	33.97	35.26	33.57
652	53	Male	Diagnosed	Liver cancer	Unknown	Hepatocellular carcinoma	I	27.24	36.65	39.78	34.09
653	48	Male	Diagnosed	Liver cancer	Unknown	Hepatocellular carcinoma	I	26.67	45	45	45
654	70	Male	Diagnosed	Benign disease	/	/	/	26.64	45	45	45
655	64	Male	Diagnosing	Liver cancer	Medium differentiation	Hepatocellular carcinoma	II	25.97	37.96	40.21	37.49
656	69	Male	Diagnosing	Liver cancer	Unknown	Hepatocellular carcinoma	III	27.65	37.35	45	32.18
657	76	Male	Diagnosing	Liver cancer	Medium differentiation	Hepatocellular carcinoma	I	28.23	33.39	45	45
658	47	Male	Diagnosing	Liver cancer	Medium-high differentiation	Hepatocellular carcinoma	I	26.13	35.17	42.02	34.54
659	63	Male	Diagnosed	Liver cancer	Unknown	Hepatocellular carcinoma	I	26.28	37.49	38.15	32.34
660	51	Female	Diagnosing	Benign disease	/	/	/	27.35	45	38.04	45
661	69	Male	Diagnosed	Liver cancer	Unknown	Hepatocellular carcinoma	I	27.09	34.16	37.99	36.62
662	50	Male	Diagnosed	Liver cancer	Unknown	Hepatocellular carcinoma	III	28.32	31.26	34	45
663	63	Male	Diagnosing	Liver cancer	Medium differentiation	Hepatocellular carcinoma	I	26.36	32.02	33.63	31.65
664	53	Female	Diagnosed	Liver cancer	Unknown	Hepatocellular carcinoma	I	26.34	34.54	37.01	34.41
665	50	Male	Diagnosing	Liver cancer	Medium-high differentiation	Hepatocellular carcinoma	I	27.08	31.52	33.54	31.36
666	60	Male	Diagnosed	Liver cancer	Unknown	Hepatocellular carcinoma	III	28.9	32.35	33.8	31.76
667	64	Male	Diagnosing	Liver cancer	Low differentiation	Hepatocellular carcinoma	I	28.14	32.22	33.68	31.47
668	56	Male	Diagnosed	Benign disease	/	/	/	26.69	45	45	45
669	50	Male	Diagnosed	Liver cancer	Unknown	Hepatocellular carcinoma	I	26.71	45	45	45
670	53	Male	Diagnosing	Liver cancer	Medium differentiation	Hepatocellular carcinoma	I	26.35	32.4	34.88	32.91
671	48	Female	Diagnosing	Benign disease	/	/	/	28.33	45	45	45
672	53	Male	Diagnosing	Liver cancer	Low differentiation	Hepatocellular carcinoma	IV	27.41	34.97	39.04	35.56
673	68	Male	Diagnosed	Liver cancer	Unknown	Hepatocellular carcinoma	II	27.97	32.95	34.81	32.35
674	53	Female	Diagnosed	Liver cancer	Unknown	Hepatocellular carcinoma	I	28.09	31.03	32.74	30.63
675	65	Male	Diagnosed	Liver cancer	Unknown	Hepatocellular carcinoma	IV	27.6	32.53	35	32.63
676	71	Male	Diagnosed	Liver cancer	Unknown	Hepatocellular carcinoma	I	28.49	31.64	33.39	31.14
677	39	Male	Diagnosing	Liver cancer	Medium-low differentiation	Hepatocellular carcinoma	I	28.44	31.48	33.5	30.93
678	63	Male	Diagnosing	Liver cancer	Medium-low differentiation	Hepatocellular carcinoma	I	27.73	32.26	33.11	31.49
679	49	Male	Diagnosing	Liver cancer	Low differentiation	Mixed hepatocellular-cholangiocarcinoma	I	28.2	32.91	33.8	32.02
680	43	Male	Diagnosing	Liver cancer	Unknown	Hepatocellular carcinoma	III	28.24	30.53	32.87	30.28
681	73	Male	Diagnosed	Benign disease	/	/	/	27.08	45	45	45
682	48	Male	Diagnosed	Liver cancer	Unknown	Hepatocellular carcinoma	I	28.33	31.1	32.21	30.35
683	54	Male	Diagnosed	Benign disease	/	/	/	27.81	45	45	45
684	58	Female	Diagnosed	Benign disease	/	/	/	26.88	45	45	45
685	75	Male	Diagnosed	Liver cancer	Unknown	Hepatocellular carcinoma	III	28.7	45	36.06	32.88
686	60	Male	Diagnosing	Liver cancer	Medium differentiation	Hepatocellular carcinoma	I	27.58	45	45	30.89
687	67	Male	Diagnosed	Benign disease	/	/	/	27.83	45	45	45
688	62	Male	Diagnosed	Benign disease	/	/	/	26.92	45	45	45
689	74	Male	Diagnosing	Liver cancer	Low differentiation	Hepatocellular carcinoma	I	28.9	45	45	37.88
690	19	Male	Diagnosed	Benign disease	/	/	/	28.95	45	45	45
691	51	Male	Diagnosing	Liver cancer	Unknown	Hepatocellular carcinoma	II	27.51	33.35	45	34.29
692	41	Male	Diagnosing	Liver cancer	Medium differentiation	Hepatocellular carcinoma	II	28.49	45	45	31.14
693	50	Male	Diagnosing	Liver cancer	Medium differentiation	Hepatocellular carcinoma	I	27.97	45	45	36.24
694	82	Female	Diagnosing	Liver cancer	Medium differentiation	Hepatocellular carcinoma	I	27.42	30.72	32.74	30.4
695	58	Male	Diagnosing	Liver cancer	Unknown	Hepatocellular carcinoma	III	27.6	30.4	45	34.71
696	60	Male	Diagnosing	Other cancer	/	/	/	28.72	45	45	45
697	61	Female	Diagnosed	Benign disease	/	/	/	26.83	45	45	36.66
698	46	Female	Diagnosed	Benign disease	/	/	/	29.08	32.77	35.12	32.94
699	54	Male	Diagnosing	Liver cancer	Medium differentiation	Mixed hepatocellular-cholangiocarcinoma	I	27.56	33.75	45	35.07
700	55	Male	Diagnosing	Liver cancer	Medium-low differentiation	Hepatocellular carcinoma	II	28.6	33.01	34.49	32.44
701	74	Female	Diagnosing	Liver cancer	Unknown	Hepatocellular carcinoma	III	25.81	30.9	32.18	30.21
702	40	Male	Diagnosed	Liver cancer	Unknown	Hepatocellular carcinoma	III	26.99	45	38.66	31.34
703	77	Female	Diagnosing	Liver cancer	Unknown	Hepatocellular carcinoma	I	27.71	34	37.82	35.69
704	61	Male	Diagnosed	Liver cancer	Unknown	Hepatocellular carcinoma	I	28.13	33	34.39	33.1
705	60	Male	Diagnosed	Liver cancer	Unknown	Hepatocellular carcinoma	III	28.45	31.09	33.32	33.37
706	41	Male	Diagnosing	Liver cancer	Low differentiation	Hepatocellular carcinoma	I	28.57	33.18	35.18	33.61
707	51	Male	Diagnosed	Liver cancer	Unknown	Hepatocellular carcinoma	III	25.46	32.36	34.14	30.52
708	61	Female	Diagnosing	Benign disease	/	/	/	26	45	45	45
709	48	Female	Diagnosed	Benign disease	/	/	/	26.54	45	45	45
710	53	Female	Diagnosed	Benign disease	/	/	/	28.21	37.48	45	44.76
711	75	Male	Diagnosed	Benign disease	/	/	/	27.38	45	45	44.86
712	61	Female	Diagnosing	Liver cancer	High differentiation	Hepatocellular carcinoma	III	28.08	45	36.21	35.08
713	55	Male	Diagnosed	Liver cancer	Unknown	Hepatocellular carcinoma	I	26.75	35.9	40.06	36.75
714	53	Male	Diagnosing	Liver cancer	Low differentiation	Hepatocellular carcinoma	I	27.43	33.46	39.47	32
715	50	Male	Diagnosed	Benign disease	/	/	/	29.07	45	44.4	37.41
716	60	Male	Diagnosing	Liver cancer	Unknown	Mixed hepatocellular-cholangiocarcinoma	III	27.62	30.95	32.65	30.07
717	66	Female	Diagnosing	Liver cancer	Low differentiation	Hepatocellular carcinoma	III	27.08	45	45	30.27
718	56	Male	Diagnosed	Liver cancer	Unknown	Hepatocellular carcinoma	I	27.98	31.97	33.26	31.58
719	41	Male	Diagnosed	Benign disease	/	/	/	27.34	45	40.96	45
720	44	Male	Diagnosing	Liver cancer	Unknown	Hepatocellular carcinoma	III	27.21	45	45	45
721	66	Female	Diagnosed	Liver cancer	Unknown	Hepatocellular carcinoma	I	25.32	33.34	34.42	32.5
722	70	Male	Diagnosing	Liver cancer	Medium differentiation	Hepatocellular carcinoma	II	28	32.34	34.58	32.63
723	48	Male	Diagnosed	Liver cancer	Unknown	Hepatocellular carcinoma	I	26.57	33.67	34.21	45
724	42	Female	Diagnosing	Benign disease	/	/	/	26.39	45	45	45
725	53	Male	Diagnosing	Benign disease	/	/	/	27.58	45	45	37.44
726	60	Male	Diagnosed	Benign disease	/	/	/	26.93	45	45	45
727	45	Male	Diagnosing	Benign disease	/	/	/	27.48	45	45	39.03
728	45	Female	Diagnosed	Benign disease	/	/	/	26.33	45	45	45
729	43	Male	Diagnosing	Benign disease	/	/	/	27.68	45	45	45
730	58	Female	Diagnosed	Benign disease	/	/	/	28.38	45	45	45
731	57	Male	Diagnosing	Benign disease	/	/	/	27.14	45	45	36.45
732	62	Male	Diagnosed	Liver cancer	Unknown	Mixed hepatocellular-cholangiocarcinoma	III	26.5	32.46	34.28	32.01
733	59	Male	Diagnosed	Liver cancer	Unknown	Hepatocellular carcinoma	II	28.48	33.39	39.29	36.52
734	58	Male	Diagnosed	Liver cancer	Unknown	Hepatocellular carcinoma	I	26.59	32.96	34.3	32.4
735	38	Male	Diagnosing	Liver cancer	Medium differentiation	Hepatocellular carcinoma	I	27.45	45	45	32.93
736	49	Male	Diagnosed	Benign disease	/	/	/	27.47	45	45	45
737	68	Male	Diagnosed	Liver cancer	Unknown	Hepatocellular carcinoma	I	29	33.62	40.08	35.19
738	68	Male	Diagnosed	Liver cancer	Unknown	Hepatocellular carcinoma	II	28.8	33.3	40.47	32.38
739	44	Female	Diagnosing	Liver cancer	Medium-low differentiation	Hepatocellular carcinoma	I	28	33.32	34.89	32.28
740	49	Male	Diagnosed	Liver cancer	Unknown	Hepatocellular carcinoma	II	27.11	32.9	34.88	35.04
741	32	Female	Diagnosed	Benign disease	/	/	/	26.63	45	45	45
742	68	Male	Diagnosing	Other cancer	/	/	/	28.56	36.84	45	45
743	52	Male	Diagnosed	Benign disease	/	/	/	28.16	45	45	35.77
744	56	Female	Diagnosed	Benign disease	/	/	/	26.87	45	45	45
745	54	Male	Diagnosed	Benign disease	/	/	/	28.16	45	45	35.26
746	61	Female	Diagnosing	Liver cancer	Medium differentiation	Hepatocellular carcinoma	I	26.75	34.79	38.25	34.49
747	64	Male	Diagnosing	Liver cancer	Medium-low differentiation	Hepatocellular carcinoma	I	28.26	32.42	34.05	32.25
748	54	Male	Diagnosed	Liver cancer	Unknown	Hepatocellular carcinoma	II	29.09	34.15	34.4	33.08
749	60	Male	Diagnosing	Liver cancer	Medium-low differentiation	Hepatocellular carcinoma	II	29.15	33.43	34.65	33.13
750	61	Male	Diagnosing	Liver cancer	Unknown	Mixed hepatocellular-cholangiocarcinoma	I	27.66	45	45	45
751	57	Female	Diagnosing	Other cancer	/	/	/	26.44	45	45	45
752	50	Male	Diagnosed	Liver cancer	Unknown	Hepatocellular carcinoma	II	28.1	33.71	35.27	33.71
753	72	Male	Diagnosing	Liver cancer	Unknown	Hepatocellular carcinoma	III	28.08	30.38	32.11	29.86
754	62	Male	Diagnosing	Liver cancer	Unknown	Hepatocellular carcinoma	II	28.48	31.38	45	31.75
755	55	Male	Diagnosing	Liver cancer	Unknown	Hepatocellular carcinoma	II	26.74	33.33	35.26	33.15
756	61	Male	Diagnosing	Benign disease	/	/	/	27.46	45	45	45
757	43	Male	Diagnosed	Benign disease	/	/	/	28.14	45	45	35.56
758	55	Female	Diagnosing	Liver cancer	Medium differentiation	Hepatocellular carcinoma	I	28.88	33.16	34.23	32.36
759	42	Male	Diagnosed	Benign disease	/	/	/	26.79	45	45	45
760	55	Female	Diagnosed	Benign disease	/	/	/	28.07	45	45	45
761	68	Male	Diagnosed	Liver cancer	Unknown	Hepatocellular carcinoma	I	26.8	32.42	34.01	31.34
762	68	Male	Diagnosing	Liver cancer	Low differentiation	Mixed hepatocellular-cholangiocarcinoma	III	28.86	33.7	45	33.32
763	69	Male	Diagnosed	Liver cancer	Unknown	Hepatocellular carcinoma	III	28.72	33.17	35.57	35.94
764	56	Female	Diagnosed	Benign disease	/	/	/	27.65	45	45	45
765	54	Male	Diagnosed	Liver cancer	Unknown	Hepatocellular carcinoma	III	27.27	34.03	34.14	32.78
766	59	Male	Diagnosed	Liver cancer	Unknown	Hepatocellular carcinoma	III	27.61	32.15	45	33.44
767	55	Male	Diagnosing	Liver cancer	High differentiation	Hepatocellular carcinoma	I	26.17	35.48	45	34.09
768	44	Male	Diagnosing	Benign disease	/	/	/	26.91	45	45	37.23
769	72	Male	Diagnosed	Other cancer	/	/	/	27.36	38.12	45	38.82
770	65	Male	Diagnosed	Benign disease	/	/	/	26.74	45	45	36.14
771	53	Male	Diagnosed	Benign disease	/	/	/	27.14	45	45	37.61
772	43	Male	Diagnosed	Benign disease	/	/	/	27.03	45	45	45
773	70	Male	Diagnosing	Liver cancer	Low differentiation	Hepatocellular carcinoma	I	26.48	31.9	33.9	32.24
774	53	Male	Diagnosed	Liver cancer	Unknown	Hepatocellular carcinoma	III	27.64	32.17	34.15	31.74
775	67	Male	Diagnosing	Liver cancer	Unknown	Hepatocellular carcinoma	III	27.46	33.26	35.17	32.58
776	73	Female	Diagnosed	Other cancer	/	/	/	26.29	45	45	35.14
777	67	Male	Diagnosed	Liver cancer	Unknown	Hepatocellular carcinoma	II	27.63	33.35	34.76	33.62
778	44	Male	Diagnosed	Benign disease	/	/	/	27.44	45	45	38.9
779	71	Female	Diagnosing	Liver cancer	Medium differentiation	Hepatocellular carcinoma	II	27.68	33.42	35.46	33.08
780	43	Male	Diagnosing	Liver cancer	Unknown	Hepatocellular carcinoma	IV	27.39	30.64	32.67	30.62
781	61	Female	Diagnosing	Liver cancer	Unknown	Hepatocellular carcinoma	I	27.59	45	37.29	33.6
782	33	Male	Diagnosed	Benign disease	/	/	/	27.11	37.73	45	45
783	63	Male	Diagnosing	Liver cancer	Medium-high differentiation	Hepatocellular carcinoma	I	27.33	35.88	38.46	34.85
784	40	Female	Diagnosed	Benign disease	/	/	/	27.28	45	45	45
785	74	Male	Diagnosed	Benign disease	/	/	/	30.14	45	45	35.66
786	54	Male	Diagnosed	Liver cancer	Unknown	Hepatocellular carcinoma	I	27.54	32.79	34.42	32.1
787	42	Male	Diagnosed	Liver cancer	Unknown	Hepatocellular carcinoma	I	26.57	34.32	45	35.53
788	77	Female	Diagnosed	Liver cancer	Unknown	Hepatocellular carcinoma	III	27.79	34.46	40.6	36.31
789	58	Male	Diagnosing	Liver cancer	Medium-low differentiation	Hepatocellular carcinoma	I	27.72	33.89	45	36.68
790	46	Male	Diagnosed	Liver cancer	Unknown	Hepatocellular carcinoma	I	26.49	34.56	45	34.76
791	54	Male	Diagnosing	Liver cancer	Low differentiation	Hepatocellular carcinoma	II	26.67	33.69	45	32.52
792	62	Female	Diagnosed	Benign disease	/	/	/	27.47	45	40.07	45
793	68	Male	Diagnosed	Benign disease	/	/	/	26.17	45	39.97	43.65
794	51	Male	Diagnosed	Benign disease	/	/	/	26.37	45	45	45
795	53	Female	Diagnosing	Benign disease	/	/	/	27.92	45	45	45
796	71	Male	Diagnosing	Liver cancer	Medium differentiation	Hepatocellular carcinoma	I	28.55	32.53	34.49	32.47
797	80	Female	Diagnosed	Liver cancer	Unknown	Hepatocellular carcinoma	III	29.24	34.02	34.56	32.94
798	68	Male	Diagnosing	Liver cancer	Low differentiation	Hepatocellular carcinoma	I	26.93	34.15	35.31	33.5
799	37	Male	Diagnosing	Liver cancer	Medium-low differentiation	Hepatocellular carcinoma	III	27.37	32.44	33.71	31.54
800	64	Male	Diagnosed	Benign disease	/	/	/	29.09	45	45	45
801	42	Male	Diagnosed	Benign disease	/	/	/	28.74	45	45	36.35
802	47	Male	Diagnosed	Liver cancer	Unknown	Hepatocellular carcinoma	I	27.84	34.23	34.91	32.85
803	71	Female	Diagnosing	Liver cancer	Unknown	Hepatocellular carcinoma	II	27.5	35.22	35.21	32.92
804	34	Male	Diagnosed	Liver cancer	Unknown	Hepatocellular carcinoma	II	27.99	31.25	31.95	30.15
805	41	Male	Diagnosed	Benign disease	/	/	/	28.84	45	42.17	40.27
806	58	Male	Diagnosing	Liver cancer	Unknown	Hepatocellular carcinoma	I	27.23	35.16	45	33.67
807	65	Female	Diagnosed	Benign disease	/	/	/	29.06	45	45	45
808	66	Male	Diagnosing	Liver cancer	Unknown	Hepatocellular carcinoma	III	28.27	35.32	34.88	33.24
809	42	Male	Diagnosing	Benign disease	/	/	/	28.45	45	45	36.43
810	66	Male	Diagnosing	Liver cancer	Medium-low differentiation	Hepatocellular carcinoma	I	27	34.39	45	35.51
811	65	Male	Diagnosing	Liver cancer	Unknown	Hepatocellular carcinoma	III	27.41	32.35	34.11	34.84
812	73	Male	Diagnosing	Other cancer	/	/	/	29.32	37.21	45	45
813	50	Male	Diagnosing	Benign disease	/	/	/	28.48	45	45	45
814	37	Male	Diagnosing	Liver cancer	Unknown	Hepatocellular carcinoma	I	28.41	32.88	34.46	33.18
815	57	Female	Diagnosing	Benign disease	/	/	/	28.67	45	45	45
816	66	Male	Diagnosed	Liver cancer	Unknown	Hepatocellular carcinoma	III	28.27	33.97	34.78	33.3
817	69	Female	Diagnosed	Liver cancer	Unknown	Hepatocellular carcinoma	I	27.28	33.55	35.45	32.87
818	60	Female	Diagnosing	Benign disease	/	/	/	27.83	36.64	45	45
819	58	Male	Diagnosing	Liver cancer	Unknown	Hepatocellular carcinoma	I	27.84	34.46	34.95	33.13
820	70	Female	Diagnosed	Benign disease	/	/	/	28.18	45	45	45
821	30	Female	Diagnosed	Benign disease	/	/	/	29.3	45	45	45
822	50	Male	Diagnosed	Benign disease	/	/	/	29.13	45	45	36.75
823	51	Male	Diagnosing	Liver cancer	Medium differentiation	Hepatocellular carcinoma	I	27.52	34.46	36.27	36.87
824	51	Male	Diagnosed	Benign disease	/	/	/	27.83	45	45	45
825	57	Female	Diagnosed	Benign disease	/	/	/	27.17	45	45	45
826	70	Male	Diagnosing	Liver cancer	Low differentiation	Hepatocellular carcinoma	I	26.29	45	38.79	39.15
827	64	Female	Diagnosing	Other cancer	/	/	/	27.39	45	41.11	39.29
828	61	Male	Diagnosing	Liver cancer	Low differentiation	Mixed hepatocellular-cholangiocarcinoma	II	27.09	33.1	34.59	32.58
829	56	Male	Diagnosing	Liver cancer	Unknown	Hepatocellular carcinoma	III	28.65	35.22	36.06	33.01
830	56	Male	Diagnosed	Liver cancer	Unknown	Hepatocellular carcinoma	I	27.49	30.91	32.96	30.54
831	74	Female	Diagnosed	Liver cancer	Unknown	Hepatocellular carcinoma	II	28.05	35.64	40.89	33.53
832	48	Female	Diagnosed	Benign disease	/	/	/	27.05	45	45	45
833	50	Male	Diagnosing	Liver cancer	Unknown	Hepatocellular carcinoma	III	26.97	45	45	31.64
834	66	Female	Diagnosed	Benign disease	/	/	/	27.55	45	45	45
835	76	Female	Diagnosed	Liver cancer	Unknown	Hepatocellular carcinoma	I	27.61	34.97	45	33.71
836	68	Male	Diagnosed	Other cancer	/	/	/	26.65	45	44.28	45
837	56	Male	Diagnosing	Liver cancer	Medium-high differentiation	Hepatocellular carcinoma	I	25.96	32.3	34.54	36.82
838	59	Male	Diagnosing	Liver cancer	Low differentiation	Hepatocellular carcinoma	III	26.43	45	35.28	36.18
839	69	Male	Diagnosing	Liver cancer	Medium differentiation	Hepatocellular carcinoma	II	27.15	32.58	34.36	32.44
840	60	Male	Diagnosing	Liver cancer	Medium-low differentiation	Hepatocellular carcinoma	III	26.94	31.5	34.1	33.02
841	50	Male	Diagnosed	Liver cancer	Unknown	Hepatocellular carcinoma	III	25.66	31.47	33.52	31.34
842	53	Male	Diagnosing	Benign disease	/	/	/	27.42	45	39.99	38.78
843	52	Male	Diagnosed	Benign disease	/	/	/	26.89	45	45	45
844	71	Male	Diagnosing	Liver cancer	Medium-low differentiation	Hepatocellular carcinoma	I	26.89	34.13	42.47	33.79
845	51	Male	Diagnosed	Benign disease	/	/	/	26.76	45	40.68	45
846	47	Male	Diagnosing	Liver cancer	Unknown	Hepatocellular carcinoma	III	27.75	34.41	45	34.21
847	61	Male	Diagnosing	Liver cancer	Medium-high differentiation	Hepatocellular carcinoma	I	27.21	33.42	35.37	34.59
848	56	Male	Diagnosed	Benign disease	/	/	/	27.54	45	37.22	32.71
849	52	Female	Diagnosed	Other cancer	/	/	/	26.58	31.66	34.37	38.45
850	32	Male	Diagnosing	Liver cancer	Medium differentiation	Hepatocellular carcinoma	I	27.3	35.05	37.25	33.05
851	32	Male	Diagnosed	Benign disease	/	/	/	26.34	45	45	36.98
852	79	Male	Diagnosing	Liver cancer	Unknown	Hepatocellular carcinoma	III	27.27	35.05	38.12	32.35
853	36	Male	Diagnosed	Liver cancer	Medium-low differentiation	Hepatocellular carcinoma	I	26.53	31.15	33.01	29.07
854	71	Male	Diagnosed	Liver cancer	Medium differentiation	Hepatocellular carcinoma	I	28.06	36.51	41.7	36.34
855	48	Male	Diagnosed	Benign disease	/	/	/	27.02	45	45	40.72
856	58	Male	Diagnosed	Liver cancer	Unknown	Hepatocellular carcinoma	IV	28.82	45	39.17	36.61
857	65	Male	Diagnosing	Liver cancer	Unknown	Hepatocellular carcinoma	III	27.6	32.47	42.66	31.3
858	63	Male	Diagnosing	Liver cancer	Unknown	Hepatocellular carcinoma	III	27	31.36	32.01	29.37
859	39	Male	Diagnosed	Liver cancer	Unknown	Hepatocellular carcinoma	III	25.74	27.47	30.7	26.61
860	61	Female	Diagnosed	Benign disease	/	/	/	28.78	39.22	45	35.76
861	60	Male	Diagnosed	Liver cancer	Unknown	Hepatocellular carcinoma	III	29.12	35.33	39.97	32.42
862	62	Male	Diagnosed	Benign disease	/	/	/	27.14	41.98	45	45
863	67	Male	Diagnosed	Liver cancer	Unknown	Hepatocellular carcinoma	IV	27.26	32.36	34.62	32.21
864	55	Male	Diagnosing	Liver cancer	Medium-low differentiation	Hepatocellular carcinoma	I	27.23	44.17	37.54	33.92
865	71	Male	Diagnosing	Liver cancer	Medium-low differentiation	Hepatocellular carcinoma	I	26.16	30.77	32.51	30.7
866	70	Female	Diagnosed	Liver cancer	Unknown	Hepatocellular carcinoma	I	28.14	33.85	34.29	32.59
867	48	Male	Diagnosed	Liver cancer	Unknown	Hepatocellular carcinoma	I	27.68	45	38.31	35.14
868	42	Male	Diagnosed	Liver cancer	Unknown	Hepatocellular carcinoma	I	27.86	35.41	37.86	34.58
869	52	Male	Diagnosed	Liver cancer	Unknown	Hepatocellular carcinoma	I	27.34	32.12	33.63	31.75
870	47	Male	Diagnosed	Benign disease	/	/	/	27	45	45	45
871	40	Female	Diagnosed	Benign disease	/	/	/	27.25	36.77	45	45
872	38	Male	Diagnosed	Benign disease	/	/	/	27.6	45	45	45
873	37	Male	Diagnosed	Benign disease	/	/	/	28.17	33.78	37.39	34.37
874	51	Male	Diagnosed	Liver cancer	Unknown	Hepatocellular carcinoma	I	27.21	30.8	33.59	35.74
875	48	Male	Diagnosed	Liver cancer	Unknown	Mixed hepatocellular-cholangiocarcinoma	III	28	32.04	33.64	33.13
876	62	Male	Diagnosed	Liver cancer	Unknown	Hepatocellular carcinoma	I	28.47	32.47	34.74	33.43
877	56	Male	Diagnosing	Liver cancer	Unknown	Hepatocellular carcinoma	II	28.82	45	45	37.26
878	53	Male	Diagnosed	Liver cancer	Unknown	Hepatocellular carcinoma	III	26.81	30.75	32.26	29.95
879	53	Female	Diagnosing	Liver cancer	Medium differentiation	Hepatocellular carcinoma	I	28	34.17	35.59	33.21
880	64	Male	Diagnosed	Liver cancer	Unknown	Hepatocellular carcinoma	I	29.65	35.08	34.89	33.14
881	69	Female	Diagnosing	Liver cancer	Unknown	Hepatocellular carcinoma	I	29.5	33.52	33.98	33.53
882	60	Male	Diagnosed	Liver cancer	Unknown	Hepatocellular carcinoma	I	28.06	45	45	45
883	68	Male	Diagnosing	Liver cancer	Unknown	Hepatocellular carcinoma	II	27.9	32.96	34.43	33.26
884	77	Male	Diagnosing	Liver cancer	Unknown	Hepatocellular carcinoma	I	28.53	45	45	37.82
885	77	Female	Diagnosed	Liver cancer	Unknown	Hepatocellular carcinoma	I	28.32	30.82	32.7	30.14
886	81	Male	Diagnosing	Liver cancer	Unknown	Hepatocellular carcinoma	I	28.17	36.6	36.77	35.11
887	59	Male	Diagnosed	Benign disease	/	/	/	26.85	45	45	45
888	59	Female	Diagnosing	Liver cancer	Unknown	Hepatocellular carcinoma	I	27.74	31.44	33.13	30.57
889	67	Female	Diagnosing	Liver cancer	Medium-low differentiation	Hepatocellular carcinoma	I	29.06	33.72	45	33.78
890	61	Male	Diagnosed	Liver cancer	Unknown	Hepatocellular carcinoma	II	27.73	33.75	35.28	33.09
891	60	Female	Diagnosing	Liver cancer	Medium differentiation	Hepatocellular carcinoma	III	28.18	31.25	33.26	30.78
892	67	Male	Diagnosed	Benign disease	/	/	/	26.42	45	45	45
893	51	Male	Diagnosing	Liver cancer	Unknown	Mixed hepatocellular-cholangiocarcinoma	II	26.64	30.71	43.54	32.36
894	64	Female	Diagnosed	Liver cancer	Unknown	Hepatocellular carcinoma	I	28.73	33.13	34.91	32.49
895	52	Male	Diagnosed	Benign disease	/	/	/	28.21	45	45	45
896	38	Female	Diagnosed	Benign disease	/	/	/	27.98	45	45	39.02
897	59	Female	Diagnosing	Benign disease	/	/	/	26.54	45	45	45
898	56	Male	Diagnosing	Benign disease	/	/	/	28.83	45	45	45
899	51	Female	Diagnosing	Benign disease	/	/	/	29.03	45	45	45
900	38	Male	Diagnosed	Benign disease	/	/	/	28.74	45	45	45
901	45	Male	Diagnosing	Benign disease	/	/	/	27.77	45	45	45
902	54	Male	Diagnosed	Benign disease	/	/	/	28.58	45	45	36.42
903	78	Male	Diagnosed	Benign disease	/	/	/	28.98	45	45	45
904	44	Male	Diagnosed	Benign disease	/	/	/	27.75	45	45	45
905	26	Female	Diagnosing	Benign disease	/	/	/	26.76	45	45	45
906	60	Male	Diagnosed	Liver cancer	Unknown	Hepatocellular carcinoma	II	27.63	31.98	34.24	32.19
907	48	Male	Diagnosing	Liver cancer	Unknown	Hepatocellular carcinoma	I	27.17	45	34.75	40.46
908	43	Male	Diagnosed	Benign disease	/	/	/	27.94	42.15	45	36.72
909	47	Male	Diagnosing	Benign disease	/	/	/	28.66	42.19	45	45
910	38	Female	Diagnosed	Benign disease	/	/	/	29.02	45	41.43	38.35
911	29	Male	Diagnosing	Liver cancer	Unknown	Hepatocellular carcinoma	IV	27.89	34.34	33.38	29.9
912	60	Male	Diagnosing	Liver cancer	Medium-low differentiation	Hepatocellular carcinoma	III	28.92	31.78	33.03	30.7
913	66	Male	Diagnosing	Liver cancer	Medium-low differentiation	Hepatocellular carcinoma	I	29.35	39.45	43.05	35.16
914	52	Male	Diagnosed	Liver cancer	Unknown	Hepatocellular carcinoma	II	28.25	32.61	32.21	32.59
915	46	Male	Diagnosed	Liver cancer	Unknown	Hepatocellular carcinoma	III	28.15	32.78	45	30.3
916	56	Male	Diagnosing	Liver cancer	Unknown	Hepatocellular carcinoma	III	27.97	31.61	42.61	28.64
917	57	Male	Diagnosing	Liver cancer	Unknown	Hepatocellular carcinoma	III	28.13	33.29	33.5	29.91
918	39	Male	Diagnosed	Benign disease	/	/	/	29.72	45	45	42.87
919	60	Female	Diagnosing	Benign disease	/	/	/	29.89	45	45	45
920	51	Male	Diagnosed	Benign disease	/	/	/	29.2	45	45	45
921	36	Male	Diagnosed	Benign disease	/	/	/	29.56	45	45	45
922	44	Male	Diagnosed	Benign disease	/	/	/	30.01	45	45	45
923	36	Male	Diagnosing	Benign disease	/	/	/	28.61	44.07	45	44.99
924	44	Male	Diagnosed	Benign disease	/	/	/	27.83	45	45	45
925	50	Male	Diagnosing	Benign disease	/	/	/	29.2	45	45	45
926	61	Male	Diagnosed	Liver cancer	Unknown	Hepatocellular carcinoma	II	27.62	34.26	45	33.44
927	65	Male	Diagnosed	Liver cancer	Unknown	Hepatocellular carcinoma	III	26.94	29.56	28.79	27.11
928	39	Male	Diagnosed	Benign disease	/	/	/	28.22	45	45	31.94
929	61	Male	Diagnosing	Liver cancer	Medium differentiation	Hepatocellular carcinoma	I	28.23	33.27	36.32	35.59
930	54	Male	Diagnosing	Liver cancer	Medium-low differentiation	Hepatocellular carcinoma	III	27.59	33.86	36.54	34.46
931	38	Male	Diagnosed	Benign disease	/	/	/	27.68	45	45	35.68
932	53	Female	Diagnosing	Benign disease	/	/	/	28.34	45	45	45
933	25	Male	Diagnosed	Benign disease	/	/	/	28.52	45	45	44.04
934	65	Male	Diagnosing	Benign disease	/	/	/	28.58	45	45	44.87
935	51	Female	Diagnosing	Benign disease	/	/	/	28.03	45	39.09	45
936	29	Male	Diagnosing	Benign disease	/	/	/	27.81	45	45	43.22
937	49	Male	Diagnosing	Liver cancer	Medium-low differentiation	Hepatocellular carcinoma	I	25.65	34.29	38.05	34.03
938	62	Male	Diagnosing	Liver cancer	Medium differentiation	Hepatocellular carcinoma	II	28.47	33.14	34.77	34.79
939	33	Female	Diagnosing	Benign disease	/	/	/	28.46	45	45	45
940	73	Female	Diagnosing	Benign disease	/	/	/	26.3	45	45	34.41
941	38	Male	Diagnosed	Benign disease	/	/	/	28.11	45	45	45
942	35	Female	Diagnosing	Benign disease	/	/	/	28.44	45	45	45
943	47	Male	Diagnosing	Liver cancer	Unknown	Hepatocellular carcinoma	IV	25.38	30.39	33.37	30.93
944	66	Male	Diagnosing	Liver cancer	Medium-low differentiation	Hepatocellular carcinoma	I	28.23	37.77	38.64	32.08
945	63	Male	Diagnosing	Liver cancer	Low differentiation	Hepatocellular carcinoma	IV	26.38	33.9	35.92	41.75
946	67	Male	Diagnosing	Liver cancer	Unknown	Mixed hepatocellular-cholangiocarcinoma	IV	28.2	45	45	32.29
947	59	Male	Diagnosed	Benign disease	/	/	/	28.5	45	45	45
948	49	Female	Diagnosing	Benign disease	/	/	/	28.19	45	45	45
949	35	Male	Diagnosed	Benign disease	/	/	/	28.03	45	45	45
950	24	Female	Diagnosed	Benign disease	/	/	/	28.2	45	45	45
951	61	Male	Diagnosing	Liver cancer	Medium differentiation	Hepatocellular carcinoma	I	26.95	33.68	35.14	34.28
952	48	Female	Diagnosed	Benign disease	/	/	/	28.28	45	45	38.57
953	65	Male	Diagnosing	Liver cancer	Medium differentiation	Hepatocellular carcinoma	I	27.71	36.62	38.86	45
954	62	Male	Diagnosing	Liver cancer	Unknown	Hepatocellular carcinoma	II	28.17	34.31	37.45	31.02
955	66	Male	Diagnosing	Liver cancer	Medium differentiation	Hepatocellular carcinoma	II	27.45	35.21	35.96	34.59
956	51	Male	Diagnosing	Liver cancer	Medium differentiation	Hepatocellular carcinoma	I	28.21	35.97	38.24	37.25
957	66	Male	Diagnosing	Liver cancer	Medium differentiation	Hepatocellular carcinoma	II	25.93	31.15	35.03	34.08
958	49	Male	Diagnosing	Benign disease	/	/	/	28.27	45	45	38.27
959	44	Male	Diagnosing	Liver cancer	Medium differentiation	Hepatocellular carcinoma	II	27.63	30.91	34.69	31.3
960	47	Female	Diagnosed	Benign disease	/	/	/	28.54	45	45	45
961	65	Male	Diagnosing	Liver cancer	Medium differentiation	Hepatocellular carcinoma	III	26.38	37.07	38.89	31.61
962	53	Male	Diagnosing	Benign disease	/	/	/	28.18	45	45	45
963	56	Male	Diagnosing	Liver cancer	Unknown	Hepatocellular carcinoma	III	26.29	33.72	35.75	34.11
964	51	Male	Diagnosed	Other cancer	/	/	/	28.07	45	45	34.89
965	51	Male	Diagnosed	Liver cancer	Unknown	Hepatocellular carcinoma	III	28.58	34.29	37.97	34.23
966	80	Female	Diagnosing	Benign disease	/	/	/	27.82	45	45	45
967	47	Male	Diagnosing	Liver cancer	Low differentiation	Hepatocellular carcinoma	III	28.32	34.62	37.87	35.25
968	44	Female	Diagnosing	Benign disease	/	/	/	28.83	45	45	45
969	34	Female	Diagnosed	Other cancer	/	/	/	28.2	45	45	34.14
970	41	Male	Diagnosing	Liver cancer	Low differentiation	Hepatocellular carcinoma	III	26.25	33.11	37.06	34.32
971	52	Male	Diagnosing	Liver cancer	Medium-high differentiation	Hepatocellular carcinoma	I	28.32	33.64	37.16	34.79
972	52	Male	Diagnosing	Benign disease	/	/	/	28.1	45	45	45
973	46	Female	Diagnosing	Benign disease	/	/	/	28.13	45	45	45
974	48	Male	Diagnosing	Liver cancer	Medium differentiation	Hepatocellular carcinoma	III	27.97	30.5	33.37	31.01
975	52	Male	Diagnosing	Liver cancer	High differentiation	Hepatocellular carcinoma	I	26.49	33.4	37.65	30.91
976	38	Male	Diagnosed	Benign disease	/	/	/	28.24	45	45	45
977	62	Female	Diagnosing	Benign disease	/	/	/	28.35	45	45	45
978	37	Male	Diagnosed	Benign disease	/	/	/	28.22	45	45	45
979	80	Male	Diagnosing	Liver cancer	Unknown	Hepatocellular carcinoma	I	28.19	33.86	35.55	35.25
980	41	Male	Diagnosing	Liver cancer	Unknown	Hepatocellular carcinoma	II	26.34	32.77	35.59	33.6
981	54	Male	Diagnosing	Liver cancer	Unknown	Hepatocellular carcinoma	II	26.18	33.63	32.51	35.15
982	38	Male	Diagnosing	Benign disease	/	/	/	28.02	45	45	45
983	50	Male	Diagnosing	Liver cancer	Medium differentiation	Hepatocellular carcinoma	II	28.49	45	34.01	45
984	40	Male	Diagnosing	Liver cancer	Medium-low differentiation	Hepatocellular carcinoma	I	28.14	39.06	34.62	34.56
985	54	Male	Diagnosing	Liver cancer	Medium-low differentiation	Mixed hepatocellular-cholangiocarcinoma	II	27.97	31.46	33.93	31.61
986	34	Male	Diagnosing	Liver cancer	Medium differentiation	Hepatocellular carcinoma	I	26.36	33.76	33.55	34.11
987	71	Male	Diagnosed	Benign disease	/	/	/	26.42	45	45	45
988	29	Male	Diagnosing	Liver cancer	Unknown	Hepatocellular carcinoma	IV	27.74	30.11	32.91	30.39
989	63	Male	Diagnosing	Liver cancer	Unknown	Hepatocellular carcinoma	III	26.22	45	34.13	34.24
990	60	Male	Diagnosing	Liver cancer	Medium differentiation	Hepatocellular carcinoma	I	26.76	45	34.69	45
991	52	Male	Diagnosed	Benign disease	/	/	/	26.43	45	45	45
992	78	Female	Diagnosed	Benign disease	/	/	/	26.39	45	45	45
993	42	Male	Diagnosing	Liver cancer	Medium differentiation	Hepatocellular carcinoma	I	27.15	29.37	32.24	29.97
994	75	Male	Diagnosed	Benign disease	/	/	/	26.22	45	45	45
995	51	Female	Diagnosing	Benign disease	/	/	/	28.08	45	45	39.08
996	50	Male	Diagnosing	Liver cancer	Medium differentiation	Hepatocellular carcinoma	I	28.16	37.26	39.58	45
997	43	Male	Diagnosing	Liver cancer	Medium differentiation	Hepatocellular carcinoma	III	26.69	33.7	34.62	40.98
998	38	Male	Diagnosed	Benign disease	/	/	/	28.14	45	45	38.57
999	50	Male	Diagnosing	Liver cancer	Unknown	Mixed hepatocellular-cholangiocarcinoma	III	28.18	45	34	45
1000	73	Female	Diagnosed	Benign disease	/	/	/	28.09	45	45	45
1001	64	Male	Diagnosing	Liver cancer	Medium differentiation	Hepatocellular carcinoma	I	25.45	31.76	34.33	31.79
1002	77	Male	Diagnosing	Liver cancer	Unknown	Hepatocellular carcinoma	III	27.67	45	35.19	35.92
1003	49	Female	Diagnosing	Benign disease	/	/	/	27.96	45	45	45
1004	57	Male	Diagnosing	Liver cancer	Unknown	Hepatocellular carcinoma	III	28.31	45	45	45
1005	61	Male	Diagnosing	Liver cancer	Unknown	Hepatocellular carcinoma	IV	27.36	33.74	35.24	34.89
1006	33	Male	Diagnosing	Benign disease	/	/	/	28.74	45	45	45
1007	64	Male	Diagnosing	Benign disease	/	/	/	27.39	45	45	36.01
1008	51	Female	Diagnosing	Benign disease	/	/	/	27.88	45	45	45
1009	44	Male	Diagnosing	Liver cancer	Medium differentiation	Hepatocellular carcinoma	II	27.04	30.26	33.09	31.03
1010	30	Male	Diagnosing	Liver cancer	Unknown	Hepatocellular carcinoma	IV	26.88	33.35	37.37	34.69
1011	63	Female	Diagnosed	Benign disease	/	/	/	27.84	45	45	45
1012	56	Male	Diagnosing	Liver cancer	Medium differentiation	Hepatocellular carcinoma	III	26.14	34.48	38.38	30.78
1013	40	Female	Diagnosed	Benign disease	/	/	/	28.09	45	45	45
1014	41	Male	Diagnosing	Liver cancer	Medium differentiation	Hepatocellular carcinoma	I	27.88	31.25	33.52	31.25
1015	50	Male	Diagnosing	Liver cancer	Medium differentiation	Hepatocellular carcinoma	I	28.05	45	45	38.68
1016	36	Female	Diagnosing	Benign disease	/	/	/	27.91	45	45	45
1017	55	Male	Diagnosing	Liver cancer	Medium differentiation	Hepatocellular carcinoma	I	27.84	37.38	35.46	36.41
1018	56	Female	Diagnosed	Benign disease	/	/	/	27.91	45	45	45
1019	66	Male	Diagnosed	Benign disease	/	/	/	27.99	45	45	42.66
1020	59	Male	Diagnosing	Liver cancer	Medium differentiation	Hepatocellular carcinoma	III	26.14	34.02	37.59	34.36
1021	56	Male	Diagnosing	Liver cancer	Unknown	Hepatocellular carcinoma	Unknown	28.04	32.48	35.17	32.71
1022	42	Female	Diagnosed	Benign disease	/	/	/	28.04	45	45	45
1023	53	Male	Diagnosed	Other cancer	/	/	/	27.79	45	45	45
1024	26	Male	Diagnosing	Liver cancer	Medium-high differentiation	Hepatocellular carcinoma	III	27.26	34.34	37.09	34.31
1025	66	Male	Diagnosing	Benign disease	/	/	/	27.38	33.82	37.12	33.63
1026	31	Male	Diagnosed	Benign disease	/	/	/	28.19	45	45	38.67
1027	50	Female	Diagnosing	Benign disease	/	/	/	28.44	45	45	38.46
1028	44	Male	Diagnosing	Benign disease	/	/	/	28.58	45	45	45
1029	60	Female	Diagnosing	Liver cancer	Medium-low differentiation	Hepatocellular carcinoma	I	26.83	36.71	35.73	36.09
1030	63	Male	Diagnosing	Liver cancer	Medium differentiation	Hepatocellular carcinoma	III	28.2	34.87	37.58	31.95
1031	49	Male	Diagnosed	Benign disease	/	/	/	27.43	45	45	39.27
1032	59	Male	Diagnosing	Liver cancer	Unknown	Hepatocellular carcinoma	III	28.17	30.7	34.35	34.06
1033	51	Male	Diagnosing	Liver cancer	Medium differentiation	Hepatocellular carcinoma	I	26.28	45	37.73	32.4
1034	25	Female	Diagnosed	Benign disease	/	/	/	28.38	34.74	36.07	45
1035	57	Male	Diagnosing	Liver cancer	Medium differentiation	Hepatocellular carcinoma	I	28.33	34.21	38.06	33.98
1036	61	Male	Diagnosing	Liver cancer	Unknown	Hepatocellular carcinoma	IV	28.37	36.62	41.79	32.65
1037	27	Male	Diagnosing	Benign disease	/	/	/	27.38	45	45	43.13
1038	38	Male	Diagnosing	Liver cancer	Medium differentiation	Hepatocellular carcinoma	I	26.45	38.05	41.1	36.69
1039	56	Male	Diagnosing	Liver cancer	Medium differentiation	Hepatocellular carcinoma	IV	28.25	34.06	36.63	34.33
1040	58	Male	Diagnosing	Liver cancer	Medium differentiation	Hepatocellular carcinoma	II	27.32	34.65	37.89	34.58
1041	52	Female	Diagnosing	Benign disease	/	/	/	25.73	45	45	45
1042	54	Male	Diagnosing	Liver cancer	Medium differentiation	Hepatocellular carcinoma	I	26.67	35.22	37.67	43.41
1043	58	Male	Diagnosing	Liver cancer	Unknown	Hepatocellular carcinoma	III	27.87	35.97	39.28	32.17
1044	50	Male	Diagnosing	Liver cancer	Medium differentiation	Hepatocellular carcinoma	IV	27.94	35.75	38.62	34.69
1045	58	Female	Diagnosing	Liver cancer	Medium differentiation	Hepatocellular carcinoma	III	26.39	34.75	37.22	35.51
1046	63	Male	Diagnosing	Liver cancer	High differentiation	Hepatocellular carcinoma	I	28.16	34.35	37.07	34.19
1047	54	Male	Diagnosing	Other cancer	/	/	/	28.07	45	45	38.93
1048	56	Female	Diagnosing	Liver cancer	Medium differentiation	Hepatocellular carcinoma	I	28.03	45	32.91	45
1049	33	Male	Diagnosing	Benign disease	/	/	/	28.07	45	45	34.45
1050	69	Male	Diagnosing	Liver cancer	Medium differentiation	Hepatocellular carcinoma	I	28.36	34.72	37.68	35.09
1051	29	Female	Diagnosed	Benign disease	/	/	/	28.35	45	45	42.78
1052	47	Male	Diagnosing	Liver cancer	Medium differentiation	Hepatocellular carcinoma	III	28.43	35.57	40.57	38.82
1053	61	Male	Diagnosed	Liver cancer	Unknown	Hepatocellular carcinoma	II	27.55	45	45	45
1054	62	Female	Diagnosing	Liver cancer	Unknown	Hepatocellular carcinoma	IV	27.62	29.09	32.02	29.62
1055	55	Male	Diagnosed	Benign disease	/	/	/	28.59	45	45	45
1056	59	Male	Diagnosing	Liver cancer	Medium-low differentiation	Hepatocellular carcinoma	I	27.03	33.73	38.28	33.8
1057	61	Male	Diagnosing	Liver cancer	Medium differentiation	Hepatocellular carcinoma	I	27.97	45	45	30.31
1058	67	Male	Diagnosing	Liver cancer	Medium differentiation	Hepatocellular carcinoma	III	28.59	34.68	37.08	45
1059	33	Female	Diagnosed	Benign disease	/	/	/	28.44	45	45	45
1060	73	Male	Diagnosing	Liver cancer	Medium differentiation	Hepatocellular carcinoma	II	27.54	34.33	38.02	37.77
1061	67	Female	Diagnosed	Benign disease	/	/	/	26.7	45	45	45
1062	56	Female	Diagnosing	Liver cancer	Medium differentiation	Hepatocellular carcinoma	I	28.4	31.7	35.43	35.92
1063	56	Male	Diagnosing	Benign disease	/	/	/	28.36	45	45	45
1064	41	Male	Diagnosing	Benign disease	/	/	/	28.47	45	45	45
1065	74	Male	Diagnosing	Liver cancer	Medium differentiation	Hepatocellular carcinoma	I	26.9	29.35	32.28	29.83
1066	70	Female	Diagnosed	Benign disease	/	/	/	28.31	45	45	38.62
1067	57	Female	Diagnosed	Benign disease	/	/	/	28.28	45	45	45
1068	82	Male	Diagnosing	Liver cancer	Medium-low differentiation	Hepatocellular carcinoma	II	28.18	34.23	37.39	34.97
1069	47	Male	Diagnosed	Liver cancer	Unknown	Hepatocellular carcinoma	III	26.39	35.86	39.16	32.7
1070	26	Male	Diagnosed	Benign disease	/	/	/	28.36	45	45	45
1071	28	Female	Diagnosing	Liver cancer	Medium differentiation	Hepatocellular carcinoma	I	28.2	31.76	36.18	45
1072	70	Male	Diagnosed	Benign disease	/	/	/	28.52	45	45	45
1073	56	Male	Diagnosing	Liver cancer	Medium differentiation	Hepatocellular carcinoma	IV	28.61	35.37	37.93	35.05
1074	22	Male	Diagnosing	Liver cancer	Medium differentiation	Hepatocellular carcinoma	III	26.65	35.22	40.2	33.4
1075	67	Female	Diagnosed	Benign disease	/	/	/	28.25	45	45	45
1076	61	Male	Diagnosing	Liver cancer	Medium differentiation	Hepatocellular carcinoma	I	27.73	35.3	36.94	36.93
1077	38	Male	Diagnosed	Benign disease	/	/	/	26.58	45	45	45
1078	34	Female	Diagnosing	Benign disease	/	/	/	28.42	45	45	45
1079	28	Female	Diagnosing	Benign disease	/	/	/	28.39	45	45	45
1080	26	Male	Diagnosing	Benign disease	/	/	/	28.32	45	45	45
1081	61	Male	Diagnosing	Liver cancer	Unknown	Hepatocellular carcinoma	III	31.54	34.87	37.11	34.52
1082	49	Male	Diagnosing	Benign disease	/	/	/	31.65	45	45	45
1083	54	Female	Diagnosed	Benign disease	/	/	/	31.26	45	45	45
1084	47	Male	Diagnosing	Liver cancer	Medium-high differentiation	Hepatocellular carcinoma	I	31.82	36.39	40.27	37.06
1085	56	Female	Diagnosing	Liver cancer	Medium differentiation	Hepatocellular carcinoma	I	30.8	34.55	36.64	45
1086	25	Female	Diagnosing	Benign disease	/	/	/	31.23	35.92	38.19	36.85
1087	32	Male	Diagnosed	Benign disease	/	/	/	31.32	45	45	45
1088	26	Male	Diagnosed	Benign disease	/	/	/	31.68	45	41.57	45
1089	39	Male	Diagnosing	Benign disease	/	/	/	30.42	45	45	45
1090	50	Male	Diagnosing	Liver cancer	Medium differentiation	Hepatocellular carcinoma	II	30.26	35.07	42.1	36.41
1091	58	Female	Diagnosed	Benign disease	/	/	/	31.55	45	45	43.61
1092	55	Male	Diagnosing	Liver cancer	Medium differentiation	Hepatocellular carcinoma	II	24.32	37.39	45	37.56
1093	53	Male	Diagnosing	Liver cancer	Medium-high differentiation	Hepatocellular carcinoma	I	29.49	35.98	45	35.75
1094	20	Female	Diagnosed	Benign disease	/	/	/	27.61	42.13	45	44.76
1095	48	Female	Diagnosed	Benign disease	/	/	/	29.02	45	45	41.91
1096	59	Male	Diagnosed	Liver cancer	Unknown	Hepatocellular carcinoma	IV	28	30.61	45	39.42
1097	67	Female	Diagnosed	Benign disease	/	/	/	28.84	45	45	41.94
